# Supplementary material for: Data-driven formulation of steel fiber pull-out force in cementitious composites using genetic programming
Source: Sci Rep. 2025 Nov 4;15:38583. doi: 10.1038/s41598-025-22595-x (PMC12586588; doi:10.1038/s41598-025-22595-x)
Supplement: Supplementary file 1 — Supplementary Material 1 [file 41598_2025_22595_MOESM1_ESM.xlsx]

## Sheet: Raw Data
Variables	Alpha	fc (MPa)	ft (MPa)	Geometry**	Le (mm)	Lf/df	Loading rate (mm/s)	w/c	Pullout force (N)
Type	Input	Input	Input	Input	Input	Input	Input	Input	Target
ID No.	d0	d1	d2	d3	d4	d5	d6	d7	Output
Ref.* [70]	0	184	2900	2	6	80	18	0.22	240
[70]	45	184	2900	2	6	80	0.018	0.22	184.2
[70]	0	184	2900	2	6	80	0.018	0.22	187.1
[70]	30	184	2900	2	6	80	0.018	0.22	229.2
[70]	0	184	2900	2	6	80	1800	0.22	257.3
[70]	15	184	2900	2	6	80	0.018	0.22	208.7
[70]	45	184	2900	1	6	80	1800	0.22	135.9
[70]	30	184	2900	2	6	80	1800	0.22	266.7
[70]	45	184	2900	1	6	80	18	0.22	137.3
[70]	15	184	2900	2	6	80	1800	0.22	263
[70]	45	184	2900	2	6	80	18	0.22	229.6
[70]	30	184	2900	1	6	80	18	0.22	115.5
[70]	30	184	2900	1	6	80	1800	0.22	136
[70]	15	184	2900	1	6	80	18	0.22	65.9
[70]	15	184	2900	1	6	80	1800	0.22	87.8
[70]	30	184	2900	2	6	80	18	0.22	245.5
[70]	45	184	2900	2	6	80	1800	0.22	229
[71]	38.3	178	1345	2	15	65	0.01	0.15	233
[71]	38.3	149	1345	2	10	65	0.01	0.25	185
[71]	45.7	149	1160	2	10	65	0.01	0.25	342
[71]	38.3	152	1345	2	10	65	0.01	0.2	196
[71]	45.7	178	1160	2	30	65	0.01	0.15	510
[71]	38.3	178	1345	2	10	65	0.01	0.15	216
[72]	0	39.88	1225	2	19.2	80	0.02	0.607	322.1
[72]	0	71.91	1225	2	19.2	80	0.02	0.68	477.8
[72]	0	37.46	1225	2	19.2	80	0.02	0.54	311.4
[72]	0	146.74	1225	2	19.2	80	0.02	0.29	443.4
[72]	0	65.2	1225	2	19.2	80	0.02	0.274	356.3
[72]	0	60.12	1225	2	19.2	80	0.02	0.274	367
[72]	0	146.74	1225	2	19.2	80	0.02	0.29	464.2
[72]	0	39.88	1225	2	19.2	80	0.02	0.607	355.2
[72]	0	43.41	1225	2	19.2	80	0.02	0.607	289.8
[72]	0	60.12	1225	2	19.2	80	0.02	0.274	362.1
[72]	0	86.3	1225	2	19.2	80	0.02	0.29	426.2
[72]	0	52.02	1225	2	19.2	80	0.02	0.6	334.7
[72]	0	37.46	1225	2	19.2	80	0.02	0.54	310.7
[72]	0	36.09	1225	2	19.2	80	0.02	0.6	386.9
[72]	0	38.58	1225	2	19.2	80	0.02	0.54	306.7
[72]	0	43.41	1225	2	19.2	80	0.02	0.54	341.5
[72]	0	53.14	1225	2	19.2	80	0.02	0.686	463.5
[72]	0	146.74	1225	2	19.2	80	0.02	0.29	440
[72]	0	43.41	1225	2	19.2	80	0.02	0.607	320.7
[72]	0	47.54	1225	2	19.2	80	0.02	0.673	408.5
[72]	0	45.73	1225	2	19.2	80	0.02	0.54	333.5
[72]	0	52.02	1225	2	19.2	80	0.02	0.6	357.1
[72]	0	53.14	1225	2	19.2	80	0.02	0.686	484.3
[72]	0	36.09	1225	2	19.2	80	0.02	0.6	375.2
[72]	0	43.41	1225	2	19.2	80	0.02	0.54	340.2
[72]	0	36.09	1225	2	19.2	80	0.02	0.6	383.8
[72]	0	52.02	1225	2	19.2	80	0.02	0.6	334.2
[72]	0	79.75	1225	2	19.2	80	0.02	0.269	343
[72]	0	71.91	1225	2	19.2	80	0.02	0.68	454.3
[72]	0	53.14	1225	2	19.2	80	0.02	0.686	503.3
[72]	0	43.41	1225	2	19.2	80	0.02	0.54	325.5
[72]	0	71.91	1225	2	19.2	80	0.02	0.68	441.7
[72]	0	38.58	1225	2	19.2	80	0.02	0.54	287.6
[72]	0	39.88	1225	2	19.2	80	0.02	0.607	346.2
[72]	0	47.54	1225	2	19.2	80	0.02	0.673	388.1
[72]	0	45.73	1225	2	19.2	80	0.02	0.54	342.7
[72]	0	52.02	1225	2	19.2	80	0.02	0.6	306.3
[72]	0	71.91	1225	2	19.2	80	0.02	0.68	457.1
[72]	0	45.73	1225	2	19.2	80	0.02	0.54	324.3
[72]	0	47.54	1225	2	19.2	80	0.02	0.673	392.7
[72]	0	52.02	1225	2	19.2	80	0.02	0.6	361.6
[72]	0	43.41	1225	2	19.2	80	0.02	0.607	348.6
[72]	0	65.2	1225	2	19.2	80	0.02	0.274	379.8
[72]	0	45.73	1225	2	19.2	80	0.02	0.54	325.4
[72]	0	38.58	1225	2	19.2	80	0.02	0.54	294.3
[72]	0	43.41	1225	2	19.2	80	0.02	0.607	344.9
[72]	0	146.74	1225	2	19.2	80	0.02	0.29	442.1
[72]	0	86.3	1225	2	19.2	80	0.02	0.29	426.4
[72]	0	36.09	1225	2	19.2	80	0.02	0.6	355.8
[72]	0	43.41	1225	2	19.2	80	0.02	0.607	351.3
[72]	0	47.54	1225	2	19.2	80	0.02	0.673	380.7
[72]	0	43.41	1225	2	19.2	80	0.02	0.54	330.3
[72]	0	47.54	1225	2	19.2	80	0.02	0.673	360.3
[72]	0	69.59	1225	2	19.2	80	0.02	0.269	390.7
[72]	0	43.41	1225	2	19.2	80	0.02	0.54	331.9
[72]	0	38.58	1225	2	19.2	80	0.02	0.54	271.8
[72]	0	45.73	1225	2	19.2	80	0.02	0.54	329.5
[72]	0	53.14	1225	2	19.2	80	0.02	0.686	452
[72]	0	39.88	1225	2	19.2	80	0.02	0.607	358.9
[72]	0	43.41	1225	2	19.2	80	0.02	0.54	338.4
[72]	0	53.14	1225	2	19.2	80	0.02	0.686	416.6
[72]	0	45.73	1225	2	19.2	80	0.02	0.54	380.1
[72]	0	37.46	1225	2	19.2	80	0.02	0.54	315.9
[72]	0	38.58	1225	2	19.2	80	0.02	0.54	315.1
[72]	0	37.46	1225	2	19.2	80	0.02	0.54	256.2
[72]	0	71.91	1225	2	19.2	80	0.02	0.68	442.3
[72]	0	60.12	1225	2	19.2	80	0.02	0.274	372.1
[72]	0	52.02	1225	2	19.2	80	0.02	0.6	357.2
[72]	0	65.2	1225	2	19.2	80	0.02	0.274	326.4
[72]	0	53.14	1225	2	19.2	80	0.02	0.686	487.9
[72]	0	65.2	1225	2	19.2	80	0.02	0.274	371.4
[72]	0	146.74	1225	2	19.2	80	0.02	0.29	518.7
[72]	0	39.88	1225	2	19.2	80	0.02	0.607	356.9
[72]	0	36.09	1225	2	19.2	80	0.02	0.6	386.4
[72]	0	37.46	1225	2	19.2	80	0.02	0.54	254
[72]	0	47.54	1225	2	19.2	80	0.02	0.673	395.4
[72]	0	71.91	1225	2	19.2	80	0.02	0.68	473.4
[72]	0	39.88	1225	2	19.2	80	0.02	0.607	313.6
[72]	0	60.12	1225	2	19.2	80	0.02	0.274	355.1
[69]	45	40.4	800	2	10	50	0.13	0.25	353.84
[69]	15	40.4	800	2	10	50	0.13	0.25	433.1
[69]	30	40.4	800	2	10	50	0.13	0.25	381.95
[69]	15	40.4	800	2	20	50	0.13	0.25	554.51
[69]	0	40.4	800	2	20	50	0.13	0.25	447.66
[69]	60	40.4	800	2	15	50	0.13	0.25	379.1
[69]	30	40.4	800	2	10	50	0.13	0.25	418.73
[69]	0	40.4	800	2	10	50	0.13	0.25	375.57
[69]	0	40.4	800	2	25	50	0.13	0.25	487.26
[69]	0	40.4	800	2	15	50	0.13	0.25	383.94
[69]	45	40.4	800	2	10	50	0.13	0.25	319.61
[69]	15	40.4	800	2	10	50	0.13	0.25	398.11
[69]	60	40.4	800	2	10	50	0.13	0.25	390.2
[69]	60	40.4	800	2	15	50	0.13	0.25	367.52
[69]	0	40.4	800	2	20	50	0.13	0.25	419.76
[69]	15	40.4	800	2	10	50	0.13	0.25	386.74
[69]	30	40.4	800	2	10	50	0.13	0.25	422.42
[69]	0	40.4	800	2	15	50	0.13	0.25	381.78
[69]	30	40.4	800	2	10	50	0.13	0.25	355.33
[69]	15	40.4	800	2	15	50	0.13	0.25	499.9
[69]	0	40.4	800	2	10	50	0.13	0.25	331.38
[69]	30	40.4	800	2	10	50	0.13	0.25	398.84
[69]	60	40.4	800	2	15	50	0.13	0.25	371.36
[69]	0	40.4	800	2	15	50	0.13	0.25	344.43
[69]	45	40.4	800	2	15	50	0.13	0.25	472
[69]	15	40.4	800	2	10	50	0.13	0.25	385.31
[69]	0	40.4	800	2	10	50	0.13	0.25	364.05
[69]	45	40.4	800	2	15	50	0.13	0.25	430.12
[69]	45	40.4	800	2	10	50	0.13	0.25	440.6
[69]	60	40.4	800	2	10	50	0.13	0.25	321.3
[69]	15	40.4	800	2	25	50	0.13	0.25	532.42
[69]	15	40.4	800	2	20	50	0.13	0.25	512.01
[69]	45	40.4	800	2	10	50	0.13	0.25	421.84
[69]	15	40.4	800	2	25	50	0.13	0.25	528.71
[69]	0	40.4	800	2	15	50	0.13	0.25	352.53
[69]	15	40.4	800	2	15	50	0.13	0.25	465.6
[69]	60	40.4	800	2	15	50	0.13	0.25	409.4
[69]	60	40.4	800	2	15	50	0.13	0.25	363.2
[69]	45	40.4	800	2	15	50	0.13	0.25	452.51
[69]	0	40.4	800	2	15	50	0.13	0.25	367.65
[66]	0	178.1	1109	2	12.7	53	0.021	0.22	272.3
[66]	0	54	2094	2	12.7	78	25.4	0.22	175
[66]	0	134.5	1109	1	15.9	53	25.4	0.22	183.4
[66]	0	164.7	1109	2	12.7	53	25.4	0.22	273.8
[66]	0	157.6	2094	1	9.5	78	25.4	0.22	107.9
[66]	0	157.6	2094	1	9.5	78	0.021	0.22	112.1
[66]	0	54	2094	1	12.7	78	25.4	0.22	53.8
[66]	0	172	2094	2	12.7	78	0.021	0.22	310.4
[66]	0	172	2094	2	9.5	78	25.4	0.22	240.7
[66]	0	134.5	1109	1	15.9	53	0.021	0.22	189.4
[66]	0	54	2094	1	12.7	78	0.021	0.22	80.4
[66]	0	173	1109	1	9.5	53	0.021	0.22	135.3
[66]	0	168.3	1110	1	12.7	42	0.021	0.22	603.2
[66]	0	54	2094	2	12.7	78	0.021	0.22	150.9
[66]	0	157.3	1109	2	6.35	53	0.021	0.22	119.2
[66]	0	156.6	1109	1	12.7	53	25.4	0.22	168.6
[66]	0	178.1	1109	2	12.7	53	0.021	0.22	272.3
[66]	0	157.3	1109	2	6.35	53	25.4	0.22	117.3
[66]	0	147	1109	1	9.5	53	25.4	0.22	152.9
[66]	0	133	1110	1	25.4	42	25.4	0.22	721.9
[66]	0	54	2094	1	12.7	78	0.021	0.22	80.4
[66]	0	156.6	1109	1	12.7	53	0.021	0.22	272.9
[66]	0	196	2094	1	6.35	78	25.4	0.22	112.4
[66]	0	178	2094	2	6.35	78	0.021	0.22	188.1
[66]	0	172	2094	2	9.5	78	0.021	0.22	247.8
[66]	0	168.3	1110	1	12.7	42	25.4	0.22	575.6
[66]	0	191	1110	1	6.35	42	25.4	0.22	298.8
[66]	0	191	1110	1	9.5	42	25.4	0.22	409.7
[66]	0	42.5	1109	2	12.7	53	25.4	0.22	232.1
[21]	15	20	1500	3	10	100	0.025	0.53	91.76
[21]	30	30	1500	3	20	100	0.025	0.43	177.68
[21]	15	20	1500	3	20	100	0.025	0.53	118.26
[21]	45	30	1500	3	20	100	0.025	0.43	178.79
[21]	30	20	1500	3	10	100	0.025	0.53	70.11
[21]	15	30	1500	3	20	100	0.025	0.43	200.26
[21]	15	20	1500	3	15	100	0.025	0.53	115.13
[21]	30	20	1500	3	10	100	0.025	0.53	99.21
[21]	60	30	1500	3	15	100	0.025	0.43	78.974
[21]	45	30	1500	3	15	100	0.025	0.43	118.75
[21]	45	30	1500	3	10	100	0.025	0.43	96.28
[21]	0	20	1500	3	10	100	0.025	0.53	105.36
[21]	45	20	1500	3	10	100	0.025	0.53	77.78
[21]	45	20	1500	3	20	100	0.025	0.53	119.51
[21]	15	20	1500	3	10	100	0.025	0.53	78.51
[21]	45	20	1500	3	20	100	0.025	0.53	100.91
[21]	60	20	1500	3	15	100	0.025	0.53	68.72
[21]	45	30	1500	3	10	100	0.025	0.43	83.23
[21]	0	30	1500	3	10	100	0.025	0.43	170.44
[21]	0	20	1500	3	15	100	0.025	0.53	122.37
[21]	30	30	1500	3	10	100	0.025	0.43	119.17
[21]	45	20	1500	3	15	100	0.025	0.53	97.22
[21]	45	20	1500	3	10	100	0.025	0.53	62.42
[21]	30	30	1500	3	20	100	0.025	0.43	166.67
[21]	45	20	1500	3	15	100	0.025	0.53	77.27
[21]	15	30	1500	3	10	100	0.025	0.43	123.88
[21]	15	20	1500	3	20	100	0.025	0.53	142.69
[21]	15	30	1500	3	15	100	0.025	0.43	149.21
[21]	30	30	1500	3	20	100	0.025	0.43	172.44
[21]	60	30	1500	3	10	100	0.025	0.43	77.09
[21]	60	20	1500	3	15	100	0.025	0.53	78.6
[21]	0	30	1500	3	15	100	0.025	0.43	187.84
[21]	15	20	1500	3	10	100	0.025	0.53	89.1
[21]	30	20	1500	3	20	100	0.025	0.53	120.72
[21]	0	30	1500	3	10	100	0.025	0.43	156.54
[21]	30	30	1500	3	15	100	0.025	0.43	151.42
[21]	30	20	1500	3	10	100	0.025	0.53	85.21
[21]	60	20	1500	3	10	100	0.025	0.53	63.85
[21]	0	20	1500	3	10	100	0.025	0.53	114.51
[21]	0	30	1500	3	10	100	0.025	0.43	171.86
[21]	15	20	1500	3	20	100	0.025	0.53	119.66
[21]	0	20	1500	3	10	100	0.025	0.53	115.01
[21]	15	30	1500	3	15	100	0.025	0.43	152.95
[21]	30	20	1500	3	15	100	0.025	0.53	74.28
[21]	0	20	1500	3	20	100	0.025	0.53	140.35
[21]	30	20	1500	3	10	100	0.025	0.53	78.4
[21]	30	30	1500	3	15	100	0.025	0.43	164.58
[21]	30	30	1500	3	15	100	0.025	0.43	157.04
[21]	15	20	1500	3	10	100	0.025	0.53	85.14
[21]	0	30	1500	3	20	100	0.025	0.43	180.16
[21]	15	30	1500	3	10	100	0.025	0.43	161.03
[21]	0	30	1500	3	15	100	0.025	0.43	165.34
[21]	15	30	1500	3	20	100	0.025	0.43	172.67
[21]	0	30	1500	3	15	100	0.025	0.43	187.74
[21]	30	30	1500	3	15	100	0.025	0.43	140.28
[21]	60	20	1500	3	10	100	0.025	0.53	72.26
[21]	30	20	1500	3	20	100	0.025	0.53	94.37
[21]	0	30	1500	3	15	100	0.025	0.43	178.79
[21]	0	20	1500	3	15	100	0.025	0.53	102.96
[21]	0	30	1500	3	20	100	0.025	0.43	204.75
[21]	60	30	1500	3	20	100	0.025	0.43	130.52
[21]	30	20	1500	3	15	100	0.025	0.53	119.12
[21]	60	20	1500	3	15	100	0.025	0.53	81.7
[21]	45	30	1500	3	15	100	0.025	0.43	123.56
[21]	15	30	1500	3	20	100	0.025	0.43	169.41
[21]	0	20	1500	3	10	100	0.025	0.53	106.12
[21]	15	30	1500	3	20	100	0.025	0.43	191.65
[21]	0	20	1500	3	15	100	0.025	0.53	115.71
[21]	30	20	1500	3	15	100	0.025	0.53	74.25
[21]	0	20	1500	3	20	100	0.025	0.53	139.26
[21]	60	20	1500	3	10	100	0.025	0.53	59.46
[21]	0	30	1500	3	20	100	0.025	0.43	189.57
[21]	60	30	1500	3	15	100	0.025	0.43	102.64
[21]	60	30	1500	3	20	100	0.025	0.43	160.07
[21]	0	30	1500	3	10	100	0.025	0.43	158.84
[21]	0	20	1500	3	15	100	0.025	0.53	113.03
[21]	45	20	1500	3	15	100	0.025	0.53	77.96
[21]	15	20	1500	3	20	100	0.025	0.53	120.93
[21]	45	30	1500	3	15	100	0.025	0.43	122.23
[21]	0	20	1500	3	15	100	0.025	0.53	109.65
[21]	30	30	1500	3	20	100	0.025	0.43	164.19
[21]	30	30	1500	3	10	100	0.025	0.43	124.54
[21]	30	20	1500	3	20	100	0.025	0.53	103.13
[21]	0	30	1500	3	20	100	0.025	0.43	214.68
[21]	60	30	1500	3	15	100	0.025	0.43	115.68
[21]	15	30	1500	3	10	100	0.025	0.43	153.1
[21]	30	30	1500	3	10	100	0.025	0.43	110.09
[21]	15	20	1500	3	15	100	0.025	0.53	88.43
[21]	60	30	1500	3	10	100	0.025	0.43	74.1
[21]	0	20	1500	3	10	100	0.025	0.53	88.11
[21]	15	30	1500	3	15	100	0.025	0.43	166.34
[21]	0	20	1500	3	20	100	0.025	0.53	115.52
[21]	30	20	1500	3	20	100	0.025	0.53	121.26
[21]	45	30	1500	3	15	100	0.025	0.43	127.45
[21]	15	30	1500	3	10	100	0.025	0.43	145.4
[21]	15	30	1500	3	15	100	0.025	0.43	161.11
[21]	15	20	1500	3	20	100	0.025	0.53	115.13
[21]	45	30	1500	3	20	100	0.025	0.43	150.18
[21]	45	30	1500	3	20	100	0.025	0.43	154.76
[21]	45	20	1500	3	15	100	0.025	0.53	83.14
[21]	15	30	1500	3	15	100	0.025	0.43	167.11
[21]	15	20	1500	3	15	100	0.025	0.53	86.58
[21]	45	30	1500	3	15	100	0.025	0.43	130.41
[21]	45	30	1500	3	10	100	0.025	0.43	100.35
[21]	60	30	1500	3	20	100	0.025	0.43	144.87
[21]	45	30	1500	3	10	100	0.025	0.43	74.23
[21]	45	30	1500	3	10	100	0.025	0.43	82.1
[21]	30	20	1500	3	15	100	0.025	0.53	95.78
[21]	60	30	1500	3	10	100	0.025	0.43	88.02
[21]	45	20	1500	3	20	100	0.025	0.53	101.4
[21]	60	30	1500	3	15	100	0.025	0.43	116.19
[21]	30	30	1500	3	15	100	0.025	0.43	144.83
[21]	60	20	1500	3	10	100	0.025	0.53	80.09
[21]	60	20	1500	3	20	100	0.025	0.53	77.28
[21]	30	30	1500	3	10	100	0.025	0.43	119.6
[21]	15	20	1500	3	10	100	0.025	0.53	87.93
[21]	30	30	1500	3	10	100	0.025	0.43	129.5
[21]	45	20	1500	3	20	100	0.025	0.53	102.16
[21]	45	20	1500	3	10	100	0.025	0.53	80.83
[21]	0	30	1500	3	15	100	0.025	0.43	187.14
[21]	45	30	1500	3	10	100	0.025	0.43	97.47
[21]	0	30	1500	3	10	100	0.025	0.43	160.7
[21]	15	20	1500	3	15	100	0.025	0.53	104.51
[21]	45	20	1500	3	15	100	0.025	0.53	97.03
[21]	60	30	1500	3	10	100	0.025	0.43	78
[21]	60	30	1500	3	10	100	0.025	0.43	94.81
[21]	30	30	1500	3	20	100	0.025	0.43	174.63
[21]	0	30	1500	3	20	100	0.025	0.43	170.83
[21]	0	20	1500	3	20	100	0.025	0.53	141.44
[21]	0	20	1500	3	20	100	0.025	0.53	137.44
[21]	0	30	1500	3	15	100	0.025	0.43	165.11
[21]	60	20	1500	3	10	100	0.025	0.53	73.42
[21]	30	20	1500	3	15	100	0.025	0.53	100.25
[21]	30	20	1500	3	15	100	0.025	0.53	96.55
[21]	45	30	1500	3	20	100	0.025	0.43	161.69
[21]	45	30	1500	3	15	100	0.025	0.43	140.13
[21]	15	20	1500	3	10	100	0.025	0.53	90.43
[21]	60	20	1500	3	15	100	0.025	0.53	88.1
[21]	60	20	1500	3	20	100	0.025	0.53	81.41
[21]	45	20	1500	3	20	100	0.025	0.53	98.78
[21]	45	30	1500	3	20	100	0.025	0.43	147.07
[21]	30	20	1500	3	10	100	0.025	0.53	78.66
[21]	15	30	1500	3	10	100	0.025	0.43	153.97
[21]	60	30	1500	3	10	100	0.025	0.43	77.31
[21]	0	20	1500	3	10	100	0.025	0.53	81.67
[21]	60	30	1500	3	15	100	0.025	0.43	128.8
[21]	60	20	1500	3	15	100	0.025	0.53	64.91
[21]	15	20	1500	3	20	100	0.025	0.53	133.78
[21]	60	20	1500	3	20	100	0.025	0.53	80.68
[21]	30	30	1500	3	15	100	0.025	0.43	141.86
[21]	15	30	1500	3	10	100	0.025	0.43	150.89
[21]	60	20	1500	3	20	100	0.025	0.53	77.71
[21]	60	30	1500	3	15	100	0.025	0.43	119.7
[21]	30	20	1500	3	20	100	0.025	0.53	123.7
[21]	45	20	1500	3	10	100	0.025	0.53	82.77
[21]	60	30	1500	3	20	100	0.025	0.43	145.03
[21]	45	20	1500	3	10	100	0.025	0.53	83.01
[21]	45	20	1500	3	20	100	0.025	0.53	101.38
[21]	60	20	1500	3	20	100	0.025	0.53	91.71
[21]	45	20	1500	3	15	100	0.025	0.53	78.69
[21]	45	30	1500	3	20	100	0.025	0.43	152.71
[21]	15	30	1500	3	20	100	0.025	0.43	174.71
[21]	15	30	1500	3	20	100	0.025	0.43	191.55
[21]	15	20	1500	3	15	100	0.025	0.53	109.43
[21]	60	30	1500	3	20	100	0.025	0.43	161.1
[21]	30	20	1500	3	10	100	0.025	0.53	80.72
[74]	60	128.1	2788	1	10	65	0.018	0.2	37.19
[74]	60	150	2900	2	10	80	0.018	0.2	251.99
[74]	60	150	2788	1	10	65	0.018	0.2	37.19
[74]	0	150	2900	2	10	80	0.018	0.2	276.61
[74]	45	128.1	2788	1	10	65	0.018	0.2	41.28
[74]	30	150	2788	1	10	65	0.018	0.2	43.41
[74]	45	150	2788	1	10	65	0.018	0.2	41.28
[74]	30	128.1	2788	1	10	65	0.018	0.2	43.41
[67]	0	157.6	2094	1	9.5	78	0.021	0.22	112
[67]	0	134.5	1109	1	12.7	53	0.021	0.22	126.8
[67]	0	54	2094	2	12.7	78	0.021	0.22	150.8
[67]	0	168.3	1110	1	12.7	42	0.021	0.22	603.5
[67]	0	147.2	1109	1	12.7	53	0.021	0.22	136.1
[67]	0	164.8	2094	2	12.7	78	0.021	0.22	202.7
[67]	0	54	1109	2	12.7	53	0.021	0.22	205.9
[67]	0	42.5	1109	2	12.7	53	0.021	0.22	172.4
[67]	0	167.8	1109	2	12.7	53	0.021	0.22	260
[67]	0	172.2	2094	2	12.7	78	0.021	0.22	242.1
[76]	0	205.8	2447	1	5	100	1.67	0.2	77.89
[76]	0	196.5	2447	1	5	100	0.167	0.2	70.98
[76]	0	189.3	2447	1	5	100	0.0167	0.2	50.9
[76]	0	184.4	2447	1	5	100	0.167	0.2	48.05
[76]	0	196.5	2447	1	5	100	421	0.2	109.39
[76]	0	189.3	2447	1	5	100	1.67	0.2	63.27
[76]	0	189.3	2447	1	5	100	384	0.2	98.04
[76]	0	205.8	2447	1	5	100	0.0167	0.2	69.25
[76]	0	187.4	2447	1	5	100	0.167	0.2	49.13
[76]	0	196.5	2447	1	5	100	1.67	0.2	74.81
[76]	0	184.4	2447	1	5	100	0.0167	0.2	47.19
[76]	0	200.5	2447	1	5	100	1.67	0.2	77.87
[76]	0	196.5	2447	1	5	100	0.0167	0.2	52.8
[76]	0	191.2	2447	1	5	100	396	0.2	97.51
[76]	0	187.4	2447	1	5	100	1.67	0.2	53.92
[76]	0	189.3	2447	1	5	100	0.167	0.2	58.19
[76]	0	191.2	2447	1	5	100	1.67	0.2	68.77
[76]	0	200.5	2447	1	5	100	458	0.2	118.64
[76]	0	191.2	2447	1	5	100	0.167	0.2	62.58
[76]	0	191.2	2447	1	5	100	0.0167	0.2	54.28
[76]	0	184.4	2447	1	5	100	167.5	0.2	80.74
[76]	0	187.4	2447	1	5	100	0.0167	0.2	49.05
[76]	0	184.4	2447	1	5	100	1.67	0.2	50.15
[76]	0	200.5	2447	1	5	100	0.0167	0.2	62.5
[76]	0	200.5	2447	1	5	100	0.167	0.2	71.75
[76]	0	205.8	2447	1	5	100	492	0.2	143.79
[76]	0	187.4	2447	1	5	100	379	0.2	81.35
[68]	0	31.4	1000	2	25	48	1	0.42	527
[68]	0	57.8	1000	2	25	48	1	0.42	647
[68]	0	74.6	1000	2	25	48	1	0.42	743
[68]	0	85	1000	2	25	48	1	0.42	781
[68]	0	117.4	1000	2	25	48	1	0.42	824
[68]	0	32	1000	2	25	48	1	0.42	560
[68]	0	59.4	1000	2	25	48	1	0.42	700
[68]	0	85.4	1000	2	25	48	1	0.42	761
[75]	0	150	2788	1	10	65	511.1	0.2	106.93
[75]	60	150	2900	2	10	80	1221.5	0.2	282.62
[75]	45	150	2788	1	10	65	660.8	0.2	99.39
[75]	45	150	2788	1	10	65	534.6	0.2	90.03
[75]	60	150	2900	2	10	80	595.8	0.2	270.25
[75]	0	205.8	2447	1	5	100	0.167	0.2	75.39
[75]	0	150	2900	2	10	80	927.1	0.2	412.57
[75]	30	150	2788	1	10	65	514.6	0.2	121.51
[75]	45	150	2900	2	10	80	538.3	0.2	263.77
[75]	30	150	2900	2	10	80	941.9	0.2	415.98
[75]	60	150	2788	1	10	65	1022.7	0.2	97.64
[75]	0	150	2788	1	10	65	315.9	0.2	75.39
[75]	30	150	2788	1	10	65	454.7	0.2	94.12
[75]	60	150	2788	1	10	65	779.2	0.2	80.42
[75]	45	150	2900	2	10	80	1131.4	0.2	340.58
[75]	30	150	2900	2	10	80	428.8	0.2	348.36
[73]	0	51.11	1100	2	30	138.889	0.008	0.49	378.65
[73]	0	46.03	3800	1	30	357.143	0.008	0.49	89.33
[73]	0	50.66	3800	1	30	357.143	0.008	0.49	104.97
[73]	0	49.78	1100	2	30	138.889	0.008	0.49	363.65
[73]	0	49.07	1100	2	30	138.889	0.008	0.49	311.28
[73]	0	43.9	3800	1	30	357.143	0.008	0.49	104.11
[73]	0	46.9	1100	2	30	138.889	0.008	0.49	342.58
[73]	0	48.73	1100	2	30	138.889	0.008	0.49	403.78
[73]	0	50.26	3800	1	30	357.143	0.008	0.49	98.55
[73]	0	51.88	3800	1	30	357.143	0.008	0.49	93
[73]	0	52.52	1100	2	30	138.889	0.008	0.49	341.8
[73]	0	55.95	3800	1	30	357.143	0.008	0.49	78.75
[73]	0	49.49	3800	1	30	357.143	0.008	0.49	76.09
[73]	0	47.71	1100	2	30	138.889	0.008	0.49	393.57
[73]	0	43.85	1100	2	30	138.889	0.008	0.49	350.71
[73]	0	51.87	1100	2	30	138.889	0.008	0.49	369.41
[73]	0	45.01	3800	1	30	357.143	0.008	0.49	89.49
[73]	0	49.07	3800	1	30	357.143	0.008	0.49	58.31
[73]	0	47.78	3800	1	30	357.143	0.008	0.49	95.73
[73]	0	40.81	1100	2	30	138.889	0.008	0.49	385.05
[73]	0	44.8	1100	2	30	138.889	0.008	0.49	394.93
[73]	0	44.28	1100	2	30	138.889	0.008	0.49	368.85
[73]	0	46.84	1100	2	30	138.889	0.008	0.49	359.48
[73]	0	47.93	3800	1	30	357.143	0.008	0.49	63.86
[73]	0	47.38	3800	1	30	357.143	0.008	0.49	94.31
[73]	0	44.52	1100	2	30	138.889	0.008	0.49	355.67
[73]	0	42.86	3800	1	30	357.143	0.008	0.49	91.19
[73]	0	55.11	3800	1	30	357.143	0.008	0.49	118.05
[73]	0	48.17	1100	2	10	138.889	0.008	0.49	239.32
[73]	0	52.22	3800	1	30	357.143	0.008	0.49	67.74
[73]	0	52.22	1100	2	30	138.889	0.008	0.49	348.02

## Sheet: Data descriptive statistics
Descriptive statistics of variables
Variable	Symbol	Unit	Category	Min.*	Max.	Avg.	SD	Skew	Kurt
Embedment length	Le	mm	Input	5	30	15.288	6.49888	0.467704	-0.205495
Fiber inclination	α	Degrees	Input	0	60	17.3446	21.7329	0.815597	-0.863847
Fiber tensile strength	ft	MPa	Input	800	3800	1624.81	695.618	1.44637	1.6108
Fiber aspect ratio	Lf/df	_	Input	42	357.143	94.8841	53.6582	3.93015	16.8999
Loading rate	L.rate	mm/s	Input	0.008	1800	60.4069	265.299	5.33093	29.7301
Water to cement ratio	w/c	_	Input	0.15	0.686	0.398057	0.149276	-0.0407979	-1.34239
Compressive strength of matrix	f'c	MPa	Input	20	205.8	69.933	60.1576	1.1168	-0.43269
Geometry of fiber	Geometry	_	Input	1	3	2.18764	0.732716	-0.309127	-1.09624
Pull-out force	Fp	N	Output	37.19	824	224.642	152.302	0.991612	0.633297

## Sheet: 10-fold cross validation
	Fold 1					Fold 2					Fold 3					Fold 4					Fold 5					Fold 6					Fold 7					Fold 8					Fold 9					Fold 10
	Sample No	target	model	metrics	metrics values	Sample No	target	model	metrics	metrics values	Sample No	target	model	metrics	metrics values	Sample No	target	model	metrics	metrics values	Sample No	target	model	metrics	metrics values	Sample No	target	model	metrics	metrics values	Sample No	target	model	metrics	metrics values	Sample No	target	model	metrics	metrics values	Sample No	target	model	metrics	metrics values	Sample No	target	model	metrics
Validartion set	275	183.426	126.8	R2	0.910135	159	85.8766	124.54	R2	0.928551	106	108.884	95.78	R2	0.928154	271	271.824	260	R2	0.928526	123	187.862	139.26	R2	0.928435	9	281.607	257.3	R2	0.928213	190	131.868	164.58	R2	0.928409	228	165.854	144.87	R2	0.928551	109	106.063	97.22	R2	0.92717	176	154.805	187.74	R2
	291	297.325	270.25			182	144.68	167.11			184	144.68	166.34			50	359.182	440.6			130	147.624	103.13			277	87.0452	75.39			368	493.836	443.4			6	141.448	135.9			215	174.415	172.44			77	67.5503	99.21
	68	79.3556	115.01	RMSE	33.8004	11	281.428	263	RMSE	42.4216	399	91.3958	58.31	RMSE	39.0355	273	215.198	172.4	RMSE	42.7809	365	527.433	457.1	RMSE	38.0918	405	106.44	93	RMSE	43.5989	46	366.61	355.33	RMSE	38.7973	38	372.185	433.1	RMSE	40.373	356	419.24	503.3	RMSE	46.9355	269	115.724	150.8	RMSE
	99	118.271	86.58			345	376.972	357.2			342	376.972	306.3			28	438.742	381.78			23	300.802	342			217	174.415	166.67			370	493.836	464.2			307	312.334	325.5			274	187.43	136.1			47	366.61	398.84
	74	73.6737	78.51	MAE	25.8883	4	143.79	136	MAE	32.5	366	343.786	426.4	MAE	30.3848	152	92.6788	145.4	MAE	34.0952	173	80.5896	88.02	MAE	29.4379	357	419.24	487.9	MAE	33.612	410	69.6589	89.49	MAE	33.2349	234	89.8908	80.4	MAE	31.2803	258	758.287	721.9	MAE	35.9243	81	67.5503	70.11	MAE
	392	73.1105	58.19			145	142.903	77.28			285	102.15	97.64			272	220.395	205.9			108	108.884	74.25			80	67.5503	78.4			211	192.524	191.65			197	126.939	123.56			133	147.624	121.26			204	213.781	204.75
	386	112.116	118.64	VAF	90.9824	49	366.61	381.95	VAF	88.8996	91	64.3799	72.26	VAF	94.9171	193	126.939	127.45	VAF	92.7292	331	294.144	383.8	VAF	94.0119	294	284.526	310.7	VAF	93.2749	117	104.851	81.7	VAF	92.6294	341	334.549	320.7	VAF	91.6717	413	97.7669	98.55	VAF	92.3231	241	115.724	150.9	VAF
	281	112.36	121.51			332	294.144	355.8			33	507.758	447.66			1	126.734	65.9			421	384.799	393.57			10	151.676	208.7			100	159.513	115.13			423	367.764	355.67			321	284.361	371.4			401	84.4892	95.73
	115	104.851	68.72	NSE	0.907959	359	419.24	484.3	NSE	0.888913	148	95.8454	170.44	NSE	0.94917	346	376.972	361.6	NSE	0.927199	282	102.56	90.03	NSE	0.936706	120	187.862	115.52	NSE	0.932741	96	133.487	109.65	NSE	0.923229	288	347.658	415.98	NSE	0.9165	361	527.433	442.3	NSE	0.923081	112	106.063	77.96	NSE
	402	123.733	118.05			226	165.854	160.07			394	99.0229	98.04			54	402.786	472			351	380.991	392.7			98	118.271	104.51			306	312.334	331.9			34	580.5	487.26			297	284.526	256.2			185	144.68	152.95
	89	64.3799	59.46	a-20 index	71.4286	30	438.742	344.43	a-20 index	65.7143	45	366.61	422.42	a-20 index	71.4286	69	79.3556	106.12	a-20 index	62.8571	147	95.8454	160.7	a-20 index	77.1429	178	154.805	187.84	a-20 index	65.7143	372	71.4934	49.05	a-20 index	60	92	133.487	102.96	a-20 index	77.1429	373	71.5058	49.13	a-20 index	51.4286	325	315.978	346.2	a-20 index
	322	284.361	326.4			424	153.399	239.32			418	380.473	342.58			338	334.549	351.3			432	543.076	527			203	124.723	102.64			186	131.868	157.04			207	213.781	180.16			191	131.868	140.28			299	289.76	306.7
	48	366.61	418.73			389	74.8394	68.77			132	147.624	120.72			63	393.612	371.36			189	131.868	144.83			426	364.186	350.71			257	518.453	603.2			146	95.8454	158.84			380	87.0328	69.25			27	438.742	383.94
	339	334.549	348.6			25	373.274	375.57			233	92.5877	53.8			171	80.5896	74.1			330	315.978	358.9			407	93.6444	76.09			214	192.524	200.26			378	79.3154	74.81			317	272.462	367			414	392.062	311.28
	219	174.415	177.68			411	58.1481	91.19			379	106.976	109.39			388	74.7151	62.58			93	133.487	122.37			358	419.24	416.6			340	334.549	289.8			420	407.014	369.41			129	159.513	119.66			337	334.549	344.9
	3	125.599	115.5			78	67.5503	85.21			42	496.892	554.51			396	68.9723	48.05			162	82.3187	96.28			161	85.8766	119.6			240	127.39	175			428	369.259	394.93			100	118.271	115.13			412	82.3477	94.31
	354	419.24	452			111	106.063	97.03			304	312.334	340.2			429	390.246	403.78			398	81.7156	80.74			237	234.255	240.7			234	89.8908	80.4			14	280.293	266.7			107	108.884	74.28			195	126.939	130.41
	277	112.16	75.39			323	284.361	379.8			327	315.978	355.2			283	106.295	99.39			312	323.177	380.1			259	86.4156	43.41			134	147.624	94.37			344	376.972	334.7			200	124.723	115.68			24	373.274	364.05
	175	154.805	187.14			303	312.334	330.3			165	82.3187	74.23			363	527.433	441.7			376	79.1786	52.8			437	888.218	824			199	124.723	78.974			263	66.5131	37.19			94	133.487	113.03			35	372.185	398.11
	26	373.274	331.38			32	507.758	419.76			350	380.991	380.7			433	716.449	743			71	73.6737	87.93			194	126.939	118.75			352	380.991	360.3			347	376.972	357.1			319	292.288	390.7			16	153.216	229.6
	245	190.393	272.9			67	79.3556	114.51			404	128.231	78.75			409	63.7161	104.11			393	73.2348	63.27			231	183.567	107.9			140	144.311	119.51			374	71.6302	53.92			416	395.853	363.65			104	108.884	119.12
	419	366.482	368.85			73	73.6737	91.76			436	758.188	781			362	527.433	477.8			65	79.3556	105.36			158	85.8766	119.17			247	242.78	189.4			364	527.433	454.3			102	118.271	88.43			333	294.144	386.9
	157	85.8766	129.5			110	106.063	77.27			427	380.153	359.48			295	284.526	315.9			305	312.334	338.4			249	127.852	119.2			353	380.991	408.5			266	170.993	251.99			430	649.026	647			116	104.851	78.6
	324	315.641	343			385	82.6935	77.87			328	315.978	322.1			155	92.6788	123.88			64	79.3556	88.11			85	65.3535	80.83			156	92.6788	153.1			163	82.3187	97.47			408	75.1199	89.33			127	159.513	142.69
	5	123.257	137.3			169	80.5896	77.09			377	79.1911	70.98			251	276.479	272.3			355	419.24	463.5			12	150.541	229.2			381	87.1696	77.89			170	80.5896	94.81			250	301.017	273.8			188	131.868	151.42
	244	197.822	168.6			292	341.198	282.62			220	168.454	150.18			15	148.2	184.2			36	372.185	386.74			181	144.68	149.21			298	289.76	271.8			316	272.462	372.1			318	272.462	362.1			417	402.956	378.65
	70	73.6737	89.1			179	154.805	178.79			7	151.855	187.1			90	64.3799	63.85			302	289.76	294.3			198	124.723	116.19			51	359.182	319.61			391	73.098	50.9			239	292.234	310.4			216	174.415	164.19
	310	323.177	324.3			95	133.487	115.71			300	289.76	287.6			164	82.3187	83.23			153	92.6788	161.03			22	272.84	185			39	434.48	499.9			425	347.952	385.05			8	156.872	240			301	289.76	315.1
	150	95.8454	171.86			126	159.513	118.26			138	144.311	100.91			335	294.144	375.2			88	64.3799	80.09			276	518.453	603.5			139	144.311	101.4			251	276.479	272.3			309	323.177	329.5			232	180.87	112.1
	242	132.327	152.9			57	353.368	390.2			395	68.9598	47.19			248	158.446	117.3			311	323.177	325.4			246	250.209	183.4			166	82.3187	100.35			37	372.185	385.31			403	85.2923	63.86			279	120.145	106.93
	270	180.87	112			314	323.177	342.7			367	493.836	442.1			125	159.513	120.93			334	343.786	426.2			286	351.507	412.57			293	284.526	311.4			206	213.781	189.57			243	127.586	135.3			113	106.063	83.14
	406	99.9085	104.97			222	168.454	154.76			265	190.611	276.61			267	292.533	242.1			62	393.612	367.52			59	393.612	379.1			313	323.177	333.5			55	402.786	430.12			422	410.485	341.8			289	296.234	263.77
	167	82.3187	82.1			213	192.524	172.67			174	154.805	165.34			205	213.781	214.68			84	65.3535	77.78			179	168.454	178.79			268	281.464	202.7			75	73.6737	85.14			227	165.854	130.52			349	380.991	388.1
	196	126.939	122.23			168	80.5896	78			86	65.3535	62.42			149	95.8454	156.54			369	493.836	440			320	284.361	356.3			210	192.524	169.41			308	312.334	341.5			387	74.7026	54.28			261	66.627	41.28
	183	144.68	161.11			343	376.972	334.2			263	57.2062	37.19			19	315.11	233			52	359.182	353.84			390	101.247	97.51			124	187.862	140.35			160	85.8766	110.09			136	144.311	102.16
	Sample No	target	model	metrics	metrics values	Sample No	target	model	metrics	metrics values	Sample No	target	model	metrics	metrics values	Sample No	target	model	metrics	metrics values	Sample No	target	model	metrics	metrics values	Sample No	target	model	metrics	metrics values	Sample No	target	model	metrics	metrics values	Sample No	target	model	metrics	metrics values	Sample No	target	model	metrics	metrics values	Sample No	target	model	metrics
Training set	159	124.54	85.8766	R2	0.926947	275	126.8	183.426	R2	0.929315	275	126.8	183.426	R2	0.923081	275	126.8	183.426	R2	0.926195	275	126.8	183.426	R2	0.925124	275	126.8	183.426	R2	0.925614	275	126.8	183.426	R2	0.927046	275	126.8	183.426	R2	0.927106	275	126.8	183.426	R2	0.927087	275	126.8	183.426	R2
	182	167.11	144.68			291	270.25	297.325			291	270.25	297.325			291	270.25	297.325			291	270.25	297.325			291	270.25	297.325			291	270.25	297.325			291	270.25	297.325			291	270.25	297.325			291	270.25	297.325
	11	263	281.428	RMSE	40.9812	68	115.01	79.3556	RMSE	40.0776	68	115.01	79.3556	RMSE	40.4593	68	115.01	79.3556	RMSE	40.035	68	115.01	79.3556	RMSE	40.5595	68	115.01	79.3556	RMSE	39.9365	68	115.01	79.3556	RMSE	40.4849	68	115.01	79.3556	RMSE	40.3128	68	115.01	79.3556	RMSE	39.5127	68	115.01	79.3556	RMSE
	345	357.2	376.972			99	86.58	118.271			99	86.58	118.271			99	86.58	118.271			99	86.58	118.271			99	86.58	118.271			99	86.58	118.271			99	86.58	118.271			99	86.58	118.271			99	86.58	118.271
	4	136	143.79	MAE	32.0321	74	78.51	73.6737	MAE	31.2952	74	78.51	73.6737	MAE	31.5309	74	78.51	73.6737	MAE	31.1174	74	78.51	73.6737	MAE	31.6365	74	78.51	73.6737	MAE	31.1712	74	78.51	73.6737	MAE	31.2132	74	78.51	73.6737	MAE	31.4311	74	78.51	73.6737	MAE	30.9135	74	78.51	73.6737	MAE
	145	77.28	142.903			392	58.19	73.1105			392	58.19	73.1105			392	58.19	73.1105			392	58.19	73.1105			392	58.19	73.1105			392	58.19	73.1105			392	58.19	73.1105			392	58.19	73.1105			392	58.19	73.1105
	49	381.95	366.61	VAF	92.3871	386	118.64	112.116	VAF	92.5857	386	118.64	112.116	VAF	91.9982	386	118.64	112.116	VAF	92.2485	386	118.64	112.116	VAF	92.1647	386	118.64	112.116	VAF	92.2451	386	118.64	112.116	VAF	92.4192	386	118.64	112.116	VAF	92.3433	386	118.64	112.116	VAF	92.4124	386	118.64	112.116	VAF
	332	355.8	294.144			281	121.51	112.36			281	121.51	112.36			281	121.51	112.36			281	121.51	112.36			281	121.51	112.36			281	121.51	112.36			281	121.51	112.36			281	121.51	112.36			281	121.51	112.36
	359	484.3	419.24	NSE	0.923863	115	68.72	104.851	NSE	0.925824	115	68.72	104.851	NSE	0.919935	115	68.72	104.851	NSE	0.922423	115	68.72	104.851	NSE	0.921647	115	68.72	104.851	NSE	0.92241	115	68.72	104.851	NSE	0.924036	115	68.72	104.851	NSE	0.923407	115	68.72	104.851	NSE	0.924054	115	68.72	104.851	NSE
	226	160.07	165.854			402	118.05	123.733			402	118.05	123.733			402	118.05	123.733			402	118.05	123.733			402	118.05	123.733			402	118.05	123.733			402	118.05	123.733			402	118.05	123.733			402	118.05	123.733
	30	344.43	438.742	a-20 index	65.9236	89	59.46	64.3799	a-20 index	65.9236	89	59.46	64.3799	a-20 index	65.2866	89	59.46	64.3799	a-20 index	66.242	89	59.46	64.3799	a-20 index	65.2866	89	59.46	64.3799	a-20 index	65.9236	89	59.46	64.3799	a-20 index	66.5605	89	59.46	64.3799	a-20 index	64.6497	89	59.46	64.3799	a-20 index	67.1975	89	59.46	64.3799	a-20 index
	424	239.32	153.399			322	326.4	284.361			322	326.4	284.361			322	326.4	284.361			322	326.4	284.361			322	326.4	284.361			322	326.4	284.361			322	326.4	284.361			322	326.4	284.361			322	326.4	284.361
	389	68.77	74.8394			48	418.73	366.61			48	418.73	366.61			48	418.73	366.61			48	418.73	366.61			48	418.73	366.61			48	418.73	366.61			48	418.73	366.61			48	418.73	366.61			48	418.73	366.61
	25	375.57	373.274			339	348.6	334.549			339	348.6	334.549			339	348.6	334.549			339	348.6	334.549			339	348.6	334.549			339	348.6	334.549			339	348.6	334.549			339	348.6	334.549			339	348.6	334.549
	411	91.19	58.1481			219	177.68	174.415			219	177.68	174.415			219	177.68	174.415			219	177.68	174.415			219	177.68	174.415			219	177.68	174.415			219	177.68	174.415			219	177.68	174.415			219	177.68	174.415
	78	85.21	67.5503			3	115.5	125.599			3	115.5	125.599			3	115.5	125.599			3	115.5	125.599			3	115.5	125.599			3	115.5	125.599			3	115.5	125.599			3	115.5	125.599			3	115.5	125.599
	111	97.03	106.063			354	452	419.24			354	452	419.24			354	452	419.24			354	452	419.24			354	452	419.24			354	452	419.24			354	452	419.24			354	452	419.24			354	452	419.24
	323	379.8	284.361			277	75.39	112.16			277	75.39	112.16			277	75.39	112.16			277	75.39	112.16			277	75.39	112.16			277	75.39	112.16			277	75.39	112.16			277	75.39	112.16			277	75.39	112.16
	303	330.3	312.334			175	187.14	154.805			175	187.14	154.805			175	187.14	154.805			175	187.14	154.805			175	187.14	154.805			175	187.14	154.805			175	187.14	154.805			175	187.14	154.805			175	187.14	154.805
	32	419.76	507.758			26	331.38	373.274			26	331.38	373.274			26	331.38	373.274			26	331.38	373.274			26	331.38	373.274			26	331.38	373.274			26	331.38	373.274			26	331.38	373.274			26	331.38	373.274
	67	114.51	79.3556			245	272.9	190.393			245	272.9	190.393			245	272.9	190.393			245	272.9	190.393			245	272.9	190.393			245	272.9	190.393			245	272.9	190.393			245	272.9	190.393			245	272.9	190.393
	73	91.76	73.6737			419	368.85	366.482			419	368.85	366.482			419	368.85	366.482			419	368.85	366.482			419	368.85	366.482			419	368.85	366.482			419	368.85	366.482			419	368.85	366.482			419	368.85	366.482
	110	77.27	106.063			157	129.5	85.8766			157	129.5	85.8766			157	129.5	85.8766			157	129.5	85.8766			157	129.5	85.8766			157	129.5	85.8766			157	129.5	85.8766			157	129.5	85.8766			157	129.5	85.8766
	385	77.87	82.6935			324	343	315.641			324	343	315.641			324	343	315.641			324	343	315.641			324	343	315.641			324	343	315.641			324	343	315.641			324	343	315.641			324	343	315.641
	169	77.09	80.5896			5	137.3	123.257			5	137.3	123.257			5	137.3	123.257			5	137.3	123.257			5	137.3	123.257			5	137.3	123.257			5	137.3	123.257			5	137.3	123.257			5	137.3	123.257
	292	282.62	341.198			244	168.6	197.822			244	168.6	197.822			244	168.6	197.822			244	168.6	197.822			244	168.6	197.822			244	168.6	197.822			244	168.6	197.822			244	168.6	197.822			244	168.6	197.822
	179	178.79	154.805			70	89.1	73.6737			70	89.1	73.6737			70	89.1	73.6737			70	89.1	73.6737			70	89.1	73.6737			70	89.1	73.6737			70	89.1	73.6737			70	89.1	73.6737			70	89.1	73.6737
	95	115.71	133.487			310	324.3	323.177			310	324.3	323.177			310	324.3	323.177			310	324.3	323.177			310	324.3	323.177			310	324.3	323.177			310	324.3	323.177			310	324.3	323.177			310	324.3	323.177
	126	118.26	159.513			150	171.86	95.8454			150	171.86	95.8454			150	171.86	95.8454			150	171.86	95.8454			150	171.86	95.8454			150	171.86	95.8454			150	171.86	95.8454			150	171.86	95.8454			150	171.86	95.8454
	57	390.2	353.368			242	152.9	132.327			242	152.9	132.327			242	152.9	132.327			242	152.9	132.327			242	152.9	132.327			242	152.9	132.327			242	152.9	132.327			242	152.9	132.327			242	152.9	132.327
	314	342.7	323.177			270	112	180.87			270	112	180.87			270	112	180.87			270	112	180.87			270	112	180.87			270	112	180.87			270	112	180.87			270	112	180.87			270	112	180.87
	222	154.76	168.454			406	104.97	99.9085			406	104.97	99.9085			406	104.97	99.9085			406	104.97	99.9085			406	104.97	99.9085			406	104.97	99.9085			406	104.97	99.9085			406	104.97	99.9085			406	104.97	99.9085
	213	172.67	192.524			167	82.1	82.3187			167	82.1	82.3187			167	82.1	82.3187			167	82.1	82.3187			167	82.1	82.3187			167	82.1	82.3187			167	82.1	82.3187			167	82.1	82.3187			167	82.1	82.3187
	168	78	80.5896			196	122.23	126.939			196	122.23	126.939			196	122.23	126.939			196	122.23	126.939			196	122.23	126.939			196	122.23	126.939			196	122.23	126.939			196	122.23	126.939			196	122.23	126.939
	343	334.2	376.972			183	161.11	144.68			183	161.11	144.68			183	161.11	144.68			183	161.11	144.68			183	161.11	144.68			183	161.11	144.68			183	161.11	144.68			183	161.11	144.68			183	161.11	144.68
	106	95.78	108.884			106	95.78	108.884			159	124.54	85.8766			159	124.54	85.8766			159	124.54	85.8766			159	124.54	85.8766			159	124.54	85.8766			159	124.54	85.8766			159	124.54	85.8766			159	124.54	85.8766
	184	166.34	144.68			184	166.34	144.68			182	167.11	144.68			182	167.11	144.68			182	167.11	144.68			182	167.11	144.68			182	167.11	144.68			182	167.11	144.68			182	167.11	144.68			182	167.11	144.68
	399	58.31	91.3958			399	58.31	91.3958			11	263	281.428			11	263	281.428			11	263	281.428			11	263	281.428			11	263	281.428			11	263	281.428			11	263	281.428			11	263	281.428
	342	306.3	376.972			342	306.3	376.972			345	357.2	376.972			345	357.2	376.972			345	357.2	376.972			345	357.2	376.972			345	357.2	376.972			345	357.2	376.972			345	357.2	376.972			345	357.2	376.972
	366	426.4	343.786			366	426.4	343.786			4	136	143.79			4	136	143.79			4	136	143.79			4	136	143.79			4	136	143.79			4	136	143.79			4	136	143.79			4	136	143.79
	285	97.64	102.15			285	97.64	102.15			145	77.28	142.903			145	77.28	142.903			145	77.28	142.903			145	77.28	142.903			145	77.28	142.903			145	77.28	142.903			145	77.28	142.903			145	77.28	142.903
	91	72.26	64.3799			91	72.26	64.3799			49	381.95	366.61			49	381.95	366.61			49	381.95	366.61			49	381.95	366.61			49	381.95	366.61			49	381.95	366.61			49	381.95	366.61			49	381.95	366.61
	33	447.66	507.758			33	447.66	507.758			332	355.8	294.144			332	355.8	294.144			332	355.8	294.144			332	355.8	294.144			332	355.8	294.144			332	355.8	294.144			332	355.8	294.144			332	355.8	294.144
	148	170.44	95.8454			148	170.44	95.8454			359	484.3	419.24			359	484.3	419.24			359	484.3	419.24			359	484.3	419.24			359	484.3	419.24			359	484.3	419.24			359	484.3	419.24			359	484.3	419.24
	394	98.04	99.0229			394	98.04	99.0229			226	160.07	165.854			226	160.07	165.854			226	160.07	165.854			226	160.07	165.854			226	160.07	165.854			226	160.07	165.854			226	160.07	165.854			226	160.07	165.854
	45	422.42	366.61			45	422.42	366.61			30	344.43	438.742			30	344.43	438.742			30	344.43	438.742			30	344.43	438.742			30	344.43	438.742			30	344.43	438.742			30	344.43	438.742			30	344.43	438.742
	418	342.58	380.473			418	342.58	380.473			424	239.32	153.399			424	239.32	153.399			424	239.32	153.399			424	239.32	153.399			424	239.32	153.399			424	239.32	153.399			424	239.32	153.399			424	239.32	153.399
	132	120.72	147.624			132	120.72	147.624			389	68.77	74.8394			389	68.77	74.8394			389	68.77	74.8394			389	68.77	74.8394			389	68.77	74.8394			389	68.77	74.8394			389	68.77	74.8394			389	68.77	74.8394
	233	53.8	92.5877			233	53.8	92.5877			25	375.57	373.274			25	375.57	373.274			25	375.57	373.274			25	375.57	373.274			25	375.57	373.274			25	375.57	373.274			25	375.57	373.274			25	375.57	373.274
	379	109.39	106.976			379	109.39	106.976			411	91.19	58.1481			411	91.19	58.1481			411	91.19	58.1481			411	91.19	58.1481			411	91.19	58.1481			411	91.19	58.1481			411	91.19	58.1481			411	91.19	58.1481
	42	554.51	496.892			42	554.51	496.892			78	85.21	67.5503			78	85.21	67.5503			78	85.21	67.5503			78	85.21	67.5503			78	85.21	67.5503			78	85.21	67.5503			78	85.21	67.5503			78	85.21	67.5503
	304	340.2	312.334			304	340.2	312.334			111	97.03	106.063			111	97.03	106.063			111	97.03	106.063			111	97.03	106.063			111	97.03	106.063			111	97.03	106.063			111	97.03	106.063			111	97.03	106.063
	327	355.2	315.978			327	355.2	315.978			323	379.8	284.361			323	379.8	284.361			323	379.8	284.361			323	379.8	284.361			323	379.8	284.361			323	379.8	284.361			323	379.8	284.361			323	379.8	284.361
	165	74.23	82.3187			165	74.23	82.3187			303	330.3	312.334			303	330.3	312.334			303	330.3	312.334			303	330.3	312.334			303	330.3	312.334			303	330.3	312.334			303	330.3	312.334			303	330.3	312.334
	350	380.7	380.991			350	380.7	380.991			32	419.76	507.758			32	419.76	507.758			32	419.76	507.758			32	419.76	507.758			32	419.76	507.758			32	419.76	507.758			32	419.76	507.758			32	419.76	507.758
	404	78.75	128.231			404	78.75	128.231			67	114.51	79.3556			67	114.51	79.3556			67	114.51	79.3556			67	114.51	79.3556			67	114.51	79.3556			67	114.51	79.3556			67	114.51	79.3556			67	114.51	79.3556
	436	781	758.188			436	781	758.188			73	91.76	73.6737			73	91.76	73.6737			73	91.76	73.6737			73	91.76	73.6737			73	91.76	73.6737			73	91.76	73.6737			73	91.76	73.6737			73	91.76	73.6737
	427	359.48	380.153			427	359.48	380.153			110	77.27	106.063			110	77.27	106.063			110	77.27	106.063			110	77.27	106.063			110	77.27	106.063			110	77.27	106.063			110	77.27	106.063			110	77.27	106.063
	328	322.1	315.978			328	322.1	315.978			385	77.87	82.6935			385	77.87	82.6935			385	77.87	82.6935			385	77.87	82.6935			385	77.87	82.6935			385	77.87	82.6935			385	77.87	82.6935			385	77.87	82.6935
	377	70.98	79.1911			377	70.98	79.1911			169	77.09	80.5896			169	77.09	80.5896			169	77.09	80.5896			169	77.09	80.5896			169	77.09	80.5896			169	77.09	80.5896			169	77.09	80.5896			169	77.09	80.5896
	220	150.18	168.454			220	150.18	168.454			292	282.62	341.198			292	282.62	341.198			292	282.62	341.198			292	282.62	341.198			292	282.62	341.198			292	282.62	341.198			292	282.62	341.198			292	282.62	341.198
	7	187.1	151.855			7	187.1	151.855			179	178.79	154.805			179	178.79	154.805			179	178.79	154.805			179	178.79	154.805			179	178.79	154.805			179	178.79	154.805			179	178.79	154.805			179	178.79	154.805
	300	287.6	289.76			300	287.6	289.76			95	115.71	133.487			95	115.71	133.487			95	115.71	133.487			95	115.71	133.487			95	115.71	133.487			95	115.71	133.487			95	115.71	133.487			95	115.71	133.487
	138	100.91	144.311			138	100.91	144.311			126	118.26	159.513			126	118.26	159.513			126	118.26	159.513			126	118.26	159.513			126	118.26	159.513			126	118.26	159.513			126	118.26	159.513			126	118.26	159.513
	395	47.19	68.9598			395	47.19	68.9598			57	390.2	353.368			57	390.2	353.368			57	390.2	353.368			57	390.2	353.368			57	390.2	353.368			57	390.2	353.368			57	390.2	353.368			57	390.2	353.368
	367	442.1	493.836			367	442.1	493.836			314	342.7	323.177			314	342.7	323.177			314	342.7	323.177			314	342.7	323.177			314	342.7	323.177			314	342.7	323.177			314	342.7	323.177			314	342.7	323.177
	265	276.61	190.611			265	276.61	190.611			222	154.76	168.454			222	154.76	168.454			222	154.76	168.454			222	154.76	168.454			222	154.76	168.454			222	154.76	168.454			222	154.76	168.454			222	154.76	168.454
	174	165.34	154.805			174	165.34	154.805			213	172.67	192.524			213	172.67	192.524			213	172.67	192.524			213	172.67	192.524			213	172.67	192.524			213	172.67	192.524			213	172.67	192.524			213	172.67	192.524
	86	62.42	65.3535			86	62.42	65.3535			168	78	80.5896			168	78	80.5896			168	78	80.5896			168	78	80.5896			168	78	80.5896			168	78	80.5896			168	78	80.5896			168	78	80.5896
	263	37.19	57.2062			263	37.19	57.2062			343	334.2	376.972			343	334.2	376.972			343	334.2	376.972			343	334.2	376.972			343	334.2	376.972			343	334.2	376.972			343	334.2	376.972			343	334.2	376.972
	271	260	271.824			271	260	271.824			271	260	271.824			106	95.78	108.884			106	95.78	108.884			106	95.78	108.884			106	95.78	108.884			106	95.78	108.884			106	95.78	108.884			106	95.78	108.884
	50	440.6	359.182			50	440.6	359.182			50	440.6	359.182			184	166.34	144.68			184	166.34	144.68			184	166.34	144.68			184	166.34	144.68			184	166.34	144.68			184	166.34	144.68			184	166.34	144.68
	273	172.4	215.198			273	172.4	215.198			273	172.4	215.198			399	58.31	91.3958			399	58.31	91.3958			399	58.31	91.3958			399	58.31	91.3958			399	58.31	91.3958			399	58.31	91.3958			399	58.31	91.3958
	28	381.78	438.742			28	381.78	438.742			28	381.78	438.742			342	306.3	376.972			342	306.3	376.972			342	306.3	376.972			342	306.3	376.972			342	306.3	376.972			342	306.3	376.972			342	306.3	376.972
	152	145.4	92.6788			152	145.4	92.6788			152	145.4	92.6788			366	426.4	343.786			366	426.4	343.786			366	426.4	343.786			366	426.4	343.786			366	426.4	343.786			366	426.4	343.786			366	426.4	343.786
	272	205.9	220.395			272	205.9	220.395			272	205.9	220.395			285	97.64	102.15			285	97.64	102.15			285	97.64	102.15			285	97.64	102.15			285	97.64	102.15			285	97.64	102.15			285	97.64	102.15
	193	127.45	126.939			193	127.45	126.939			193	127.45	126.939			91	72.26	64.3799			91	72.26	64.3799			91	72.26	64.3799			91	72.26	64.3799			91	72.26	64.3799			91	72.26	64.3799			91	72.26	64.3799
	1	65.9	126.734			1	65.9	126.734			1	65.9	126.734			33	447.66	507.758			33	447.66	507.758			33	447.66	507.758			33	447.66	507.758			33	447.66	507.758			33	447.66	507.758			33	447.66	507.758
	346	361.6	376.972			346	361.6	376.972			346	361.6	376.972			148	170.44	95.8454			148	170.44	95.8454			148	170.44	95.8454			148	170.44	95.8454			148	170.44	95.8454			148	170.44	95.8454			148	170.44	95.8454
	54	472	402.786			54	472	402.786			54	472	402.786			394	98.04	99.0229			394	98.04	99.0229			394	98.04	99.0229			394	98.04	99.0229			394	98.04	99.0229			394	98.04	99.0229			394	98.04	99.0229
	69	106.12	79.3556			69	106.12	79.3556			69	106.12	79.3556			45	422.42	366.61			45	422.42	366.61			45	422.42	366.61			45	422.42	366.61			45	422.42	366.61			45	422.42	366.61			45	422.42	366.61
	338	351.3	334.549			338	351.3	334.549			338	351.3	334.549			418	342.58	380.473			418	342.58	380.473			418	342.58	380.473			418	342.58	380.473			418	342.58	380.473			418	342.58	380.473			418	342.58	380.473
	63	371.36	393.612			63	371.36	393.612			63	371.36	393.612			132	120.72	147.624			132	120.72	147.624			132	120.72	147.624			132	120.72	147.624			132	120.72	147.624			132	120.72	147.624			132	120.72	147.624
	171	74.1	80.5896			171	74.1	80.5896			171	74.1	80.5896			233	53.8	92.5877			233	53.8	92.5877			233	53.8	92.5877			233	53.8	92.5877			233	53.8	92.5877			233	53.8	92.5877			233	53.8	92.5877
	388	62.58	74.7151			388	62.58	74.7151			388	62.58	74.7151			379	109.39	106.976			379	109.39	106.976			379	109.39	106.976			379	109.39	106.976			379	109.39	106.976			379	109.39	106.976			379	109.39	106.976
	396	48.05	68.9723			396	48.05	68.9723			396	48.05	68.9723			42	554.51	496.892			42	554.51	496.892			42	554.51	496.892			42	554.51	496.892			42	554.51	496.892			42	554.51	496.892			42	554.51	496.892
	429	403.78	390.246			429	403.78	390.246			429	403.78	390.246			304	340.2	312.334			304	340.2	312.334			304	340.2	312.334			304	340.2	312.334			304	340.2	312.334			304	340.2	312.334			304	340.2	312.334
	283	99.39	106.295			283	99.39	106.295			283	99.39	106.295			327	355.2	315.978			327	355.2	315.978			327	355.2	315.978			327	355.2	315.978			327	355.2	315.978			327	355.2	315.978			327	355.2	315.978
	363	441.7	527.433			363	441.7	527.433			363	441.7	527.433			165	74.23	82.3187			165	74.23	82.3187			165	74.23	82.3187			165	74.23	82.3187			165	74.23	82.3187			165	74.23	82.3187			165	74.23	82.3187
	433	743	716.449			433	743	716.449			433	743	716.449			350	380.7	380.991			350	380.7	380.991			350	380.7	380.991			350	380.7	380.991			350	380.7	380.991			350	380.7	380.991			350	380.7	380.991
	409	104.11	63.7161			409	104.11	63.7161			409	104.11	63.7161			404	78.75	128.231			404	78.75	128.231			404	78.75	128.231			404	78.75	128.231			404	78.75	128.231			404	78.75	128.231			404	78.75	128.231
	362	477.8	527.433			362	477.8	527.433			362	477.8	527.433			436	781	758.188			436	781	758.188			436	781	758.188			436	781	758.188			436	781	758.188			436	781	758.188			436	781	758.188
	295	315.9	284.526			295	315.9	284.526			295	315.9	284.526			427	359.48	380.153			427	359.48	380.153			427	359.48	380.153			427	359.48	380.153			427	359.48	380.153			427	359.48	380.153			427	359.48	380.153
	155	123.88	92.6788			155	123.88	92.6788			155	123.88	92.6788			328	322.1	315.978			328	322.1	315.978			328	322.1	315.978			328	322.1	315.978			328	322.1	315.978			328	322.1	315.978			328	322.1	315.978
	251	272.3	276.479			251	272.3	276.479			251	272.3	276.479			377	70.98	79.1911			377	70.98	79.1911			377	70.98	79.1911			377	70.98	79.1911			377	70.98	79.1911			377	70.98	79.1911			377	70.98	79.1911
	15	184.2	148.2			15	184.2	148.2			15	184.2	148.2			220	150.18	168.454			220	150.18	168.454			220	150.18	168.454			220	150.18	168.454			220	150.18	168.454			220	150.18	168.454			220	150.18	168.454
	90	63.85	64.3799			90	63.85	64.3799			90	63.85	64.3799			7	187.1	151.855			7	187.1	151.855			7	187.1	151.855			7	187.1	151.855			7	187.1	151.855			7	187.1	151.855			7	187.1	151.855
	164	83.23	82.3187			164	83.23	82.3187			164	83.23	82.3187			300	287.6	289.76			300	287.6	289.76			300	287.6	289.76			300	287.6	289.76			300	287.6	289.76			300	287.6	289.76			300	287.6	289.76
	335	375.2	294.144			335	375.2	294.144			335	375.2	294.144			138	100.91	144.311			138	100.91	144.311			138	100.91	144.311			138	100.91	144.311			138	100.91	144.311			138	100.91	144.311			138	100.91	144.311
	248	117.3	158.446			248	117.3	158.446			248	117.3	158.446			395	47.19	68.9598			395	47.19	68.9598			395	47.19	68.9598			395	47.19	68.9598			395	47.19	68.9598			395	47.19	68.9598			395	47.19	68.9598
	125	120.93	159.513			125	120.93	159.513			125	120.93	159.513			367	442.1	493.836			367	442.1	493.836			367	442.1	493.836			367	442.1	493.836			367	442.1	493.836			367	442.1	493.836			367	442.1	493.836
	267	242.1	292.533			267	242.1	292.533			267	242.1	292.533			265	276.61	190.611			265	276.61	190.611			265	276.61	190.611			265	276.61	190.611			265	276.61	190.611			265	276.61	190.611			265	276.61	190.611
	205	214.68	213.781			205	214.68	213.781			205	214.68	213.781			174	165.34	154.805			174	165.34	154.805			174	165.34	154.805			174	165.34	154.805			174	165.34	154.805			174	165.34	154.805			174	165.34	154.805
	149	156.54	95.8454			149	156.54	95.8454			149	156.54	95.8454			86	62.42	65.3535			86	62.42	65.3535			86	62.42	65.3535			86	62.42	65.3535			86	62.42	65.3535			86	62.42	65.3535			86	62.42	65.3535
	19	233	315.11			19	233	315.11			19	233	315.11			263	37.19	57.2062			263	37.19	57.2062			263	37.19	57.2062			263	37.19	57.2062			263	37.19	57.2062			263	37.19	57.2062			263	37.19	57.2062
	123	139.26	187.862			123	139.26	187.862			123	139.26	187.862			123	139.26	187.862			271	260	271.824			271	260	271.824			271	260	271.824			271	260	271.824			271	260	271.824			271	260	271.824
	130	103.13	147.624			130	103.13	147.624			130	103.13	147.624			130	103.13	147.624			50	440.6	359.182			50	440.6	359.182			50	440.6	359.182			50	440.6	359.182			50	440.6	359.182			50	440.6	359.182
	365	457.1	527.433			365	457.1	527.433			365	457.1	527.433			365	457.1	527.433			273	172.4	215.198			273	172.4	215.198			273	172.4	215.198			273	172.4	215.198			273	172.4	215.198			273	172.4	215.198
	23	342	300.802			23	342	300.802			23	342	300.802			23	342	300.802			28	381.78	438.742			28	381.78	438.742			28	381.78	438.742			28	381.78	438.742			28	381.78	438.742			28	381.78	438.742
	173	88.02	80.5896			173	88.02	80.5896			173	88.02	80.5896			173	88.02	80.5896			152	145.4	92.6788			152	145.4	92.6788			152	145.4	92.6788			152	145.4	92.6788			152	145.4	92.6788			152	145.4	92.6788
	108	74.25	108.884			108	74.25	108.884			108	74.25	108.884			108	74.25	108.884			272	205.9	220.395			272	205.9	220.395			272	205.9	220.395			272	205.9	220.395			272	205.9	220.395			272	205.9	220.395
	331	383.8	294.144			331	383.8	294.144			331	383.8	294.144			331	383.8	294.144			193	127.45	126.939			193	127.45	126.939			193	127.45	126.939			193	127.45	126.939			193	127.45	126.939			193	127.45	126.939
	421	393.57	384.799			421	393.57	384.799			421	393.57	384.799			421	393.57	384.799			1	65.9	126.734			1	65.9	126.734			1	65.9	126.734			1	65.9	126.734			1	65.9	126.734			1	65.9	126.734
	282	90.03	102.56			282	90.03	102.56			282	90.03	102.56			282	90.03	102.56			346	361.6	376.972			346	361.6	376.972			346	361.6	376.972			346	361.6	376.972			346	361.6	376.972			346	361.6	376.972
	351	392.7	380.991			351	392.7	380.991			351	392.7	380.991			351	392.7	380.991			54	472	402.786			54	472	402.786			54	472	402.786			54	472	402.786			54	472	402.786			54	472	402.786
	147	160.7	95.8454			147	160.7	95.8454			147	160.7	95.8454			147	160.7	95.8454			69	106.12	79.3556			69	106.12	79.3556			69	106.12	79.3556			69	106.12	79.3556			69	106.12	79.3556			69	106.12	79.3556
	432	527	543.076			432	527	543.076			432	527	543.076			432	527	543.076			338	351.3	334.549			338	351.3	334.549			338	351.3	334.549			338	351.3	334.549			338	351.3	334.549			338	351.3	334.549
	189	144.83	131.868			189	144.83	131.868			189	144.83	131.868			189	144.83	131.868			63	371.36	393.612			63	371.36	393.612			63	371.36	393.612			63	371.36	393.612			63	371.36	393.612			63	371.36	393.612
	330	358.9	315.978			330	358.9	315.978			330	358.9	315.978			330	358.9	315.978			171	74.1	80.5896			171	74.1	80.5896			171	74.1	80.5896			171	74.1	80.5896			171	74.1	80.5896			171	74.1	80.5896
	93	122.37	133.487			93	122.37	133.487			93	122.37	133.487			93	122.37	133.487			388	62.58	74.7151			388	62.58	74.7151			388	62.58	74.7151			388	62.58	74.7151			388	62.58	74.7151			388	62.58	74.7151
	162	96.28	82.3187			162	96.28	82.3187			162	96.28	82.3187			162	96.28	82.3187			396	48.05	68.9723			396	48.05	68.9723			396	48.05	68.9723			396	48.05	68.9723			396	48.05	68.9723			396	48.05	68.9723
	398	80.74	81.7156			398	80.74	81.7156			398	80.74	81.7156			398	80.74	81.7156			429	403.78	390.246			429	403.78	390.246			429	403.78	390.246			429	403.78	390.246			429	403.78	390.246			429	403.78	390.246
	312	380.1	323.177			312	380.1	323.177			312	380.1	323.177			312	380.1	323.177			283	99.39	106.295			283	99.39	106.295			283	99.39	106.295			283	99.39	106.295			283	99.39	106.295			283	99.39	106.295
	376	52.8	79.1786			376	52.8	79.1786			376	52.8	79.1786			376	52.8	79.1786			363	441.7	527.433			363	441.7	527.433			363	441.7	527.433			363	441.7	527.433			363	441.7	527.433			363	441.7	527.433
	71	87.93	73.6737			71	87.93	73.6737			71	87.93	73.6737			71	87.93	73.6737			433	743	716.449			433	743	716.449			433	743	716.449			433	743	716.449			433	743	716.449			433	743	716.449
	393	63.27	73.2348			393	63.27	73.2348			393	63.27	73.2348			393	63.27	73.2348			409	104.11	63.7161			409	104.11	63.7161			409	104.11	63.7161			409	104.11	63.7161			409	104.11	63.7161			409	104.11	63.7161
	65	105.36	79.3556			65	105.36	79.3556			65	105.36	79.3556			65	105.36	79.3556			362	477.8	527.433			362	477.8	527.433			362	477.8	527.433			362	477.8	527.433			362	477.8	527.433			362	477.8	527.433
	305	338.4	312.334			305	338.4	312.334			305	338.4	312.334			305	338.4	312.334			295	315.9	284.526			295	315.9	284.526			295	315.9	284.526			295	315.9	284.526			295	315.9	284.526			295	315.9	284.526
	64	88.11	79.3556			64	88.11	79.3556			64	88.11	79.3556			64	88.11	79.3556			155	123.88	92.6788			155	123.88	92.6788			155	123.88	92.6788			155	123.88	92.6788			155	123.88	92.6788			155	123.88	92.6788
	355	463.5	419.24			355	463.5	419.24			355	463.5	419.24			355	463.5	419.24			251	272.3	276.479			251	272.3	276.479			251	272.3	276.479			251	272.3	276.479			251	272.3	276.479			251	272.3	276.479
	36	386.74	372.185			36	386.74	372.185			36	386.74	372.185			36	386.74	372.185			15	184.2	148.2			15	184.2	148.2			15	184.2	148.2			15	184.2	148.2			15	184.2	148.2			15	184.2	148.2
	302	294.3	289.76			302	294.3	289.76			302	294.3	289.76			302	294.3	289.76			90	63.85	64.3799			90	63.85	64.3799			90	63.85	64.3799			90	63.85	64.3799			90	63.85	64.3799			90	63.85	64.3799
	153	161.03	92.6788			153	161.03	92.6788			153	161.03	92.6788			153	161.03	92.6788			164	83.23	82.3187			164	83.23	82.3187			164	83.23	82.3187			164	83.23	82.3187			164	83.23	82.3187			164	83.23	82.3187
	88	80.09	64.3799			88	80.09	64.3799			88	80.09	64.3799			88	80.09	64.3799			335	375.2	294.144			335	375.2	294.144			335	375.2	294.144			335	375.2	294.144			335	375.2	294.144			335	375.2	294.144
	311	325.4	323.177			311	325.4	323.177			311	325.4	323.177			311	325.4	323.177			248	117.3	158.446			248	117.3	158.446			248	117.3	158.446			248	117.3	158.446			248	117.3	158.446			248	117.3	158.446
	334	426.2	343.786			334	426.2	343.786			334	426.2	343.786			334	426.2	343.786			125	120.93	159.513			125	120.93	159.513			125	120.93	159.513			125	120.93	159.513			125	120.93	159.513			125	120.93	159.513
	62	367.52	393.612			62	367.52	393.612			62	367.52	393.612			62	367.52	393.612			267	242.1	292.533			267	242.1	292.533			267	242.1	292.533			267	242.1	292.533			267	242.1	292.533			267	242.1	292.533
	84	77.78	65.3535			84	77.78	65.3535			84	77.78	65.3535			84	77.78	65.3535			205	214.68	213.781			205	214.68	213.781			205	214.68	213.781			205	214.68	213.781			205	214.68	213.781			205	214.68	213.781
	369	440	493.836			369	440	493.836			369	440	493.836			369	440	493.836			149	156.54	95.8454			149	156.54	95.8454			149	156.54	95.8454			149	156.54	95.8454			149	156.54	95.8454			149	156.54	95.8454
	52	353.84	359.182			52	353.84	359.182			52	353.84	359.182			52	353.84	359.182			19	233	315.11			19	233	315.11			19	233	315.11			19	233	315.11			19	233	315.11			19	233	315.11
	9	257.3	281.607			9	257.3	281.607			9	257.3	281.607			9	257.3	281.607			9	257.3	281.607			123	139.26	187.862			123	139.26	187.862			123	139.26	187.862			123	139.26	187.862			123	139.26	187.862
	277	75.39	87.0452			277	75.39	87.0452			277	75.39	87.0452			277	75.39	87.0452			277	75.39	87.0452			130	103.13	147.624			130	103.13	147.624			130	103.13	147.624			130	103.13	147.624			130	103.13	147.624
	405	93	106.44			405	93	106.44			405	93	106.44			405	93	106.44			405	93	106.44			365	457.1	527.433			365	457.1	527.433			365	457.1	527.433			365	457.1	527.433			365	457.1	527.433
	217	166.67	174.415			217	166.67	174.415			217	166.67	174.415			217	166.67	174.415			217	166.67	174.415			23	342	300.802			23	342	300.802			23	342	300.802			23	342	300.802			23	342	300.802
	357	487.9	419.24			357	487.9	419.24			357	487.9	419.24			357	487.9	419.24			357	487.9	419.24			173	88.02	80.5896			173	88.02	80.5896			173	88.02	80.5896			173	88.02	80.5896			173	88.02	80.5896
	80	78.4	67.5503			80	78.4	67.5503			80	78.4	67.5503			80	78.4	67.5503			80	78.4	67.5503			108	74.25	108.884			108	74.25	108.884			108	74.25	108.884			108	74.25	108.884			108	74.25	108.884
	294	310.7	284.526			294	310.7	284.526			294	310.7	284.526			294	310.7	284.526			294	310.7	284.526			331	383.8	294.144			331	383.8	294.144			331	383.8	294.144			331	383.8	294.144			331	383.8	294.144
	10	208.7	151.676			10	208.7	151.676			10	208.7	151.676			10	208.7	151.676			10	208.7	151.676			421	393.57	384.799			421	393.57	384.799			421	393.57	384.799			421	393.57	384.799			421	393.57	384.799
	120	115.52	187.862			120	115.52	187.862			120	115.52	187.862			120	115.52	187.862			120	115.52	187.862			282	90.03	102.56			282	90.03	102.56			282	90.03	102.56			282	90.03	102.56			282	90.03	102.56
	98	104.51	118.271			98	104.51	118.271			98	104.51	118.271			98	104.51	118.271			98	104.51	118.271			351	392.7	380.991			351	392.7	380.991			351	392.7	380.991			351	392.7	380.991			351	392.7	380.991
	178	187.84	154.805			178	187.84	154.805			178	187.84	154.805			178	187.84	154.805			178	187.84	154.805			147	160.7	95.8454			147	160.7	95.8454			147	160.7	95.8454			147	160.7	95.8454			147	160.7	95.8454
	203	102.64	124.723			203	102.64	124.723			203	102.64	124.723			203	102.64	124.723			203	102.64	124.723			432	527	543.076			432	527	543.076			432	527	543.076			432	527	543.076			432	527	543.076
	426	350.71	364.186			426	350.71	364.186			426	350.71	364.186			426	350.71	364.186			426	350.71	364.186			189	144.83	131.868			189	144.83	131.868			189	144.83	131.868			189	144.83	131.868			189	144.83	131.868
	407	76.09	93.6444			407	76.09	93.6444			407	76.09	93.6444			407	76.09	93.6444			407	76.09	93.6444			330	358.9	315.978			330	358.9	315.978			330	358.9	315.978			330	358.9	315.978			330	358.9	315.978
	358	416.6	419.24			358	416.6	419.24			358	416.6	419.24			358	416.6	419.24			358	416.6	419.24			93	122.37	133.487			93	122.37	133.487			93	122.37	133.487			93	122.37	133.487			93	122.37	133.487
	161	119.6	85.8766			161	119.6	85.8766			161	119.6	85.8766			161	119.6	85.8766			161	119.6	85.8766			162	96.28	82.3187			162	96.28	82.3187			162	96.28	82.3187			162	96.28	82.3187			162	96.28	82.3187
	237	240.7	234.255			237	240.7	234.255			237	240.7	234.255			237	240.7	234.255			237	240.7	234.255			398	80.74	81.7156			398	80.74	81.7156			398	80.74	81.7156			398	80.74	81.7156			398	80.74	81.7156
	259	43.41	86.4156			259	43.41	86.4156			259	43.41	86.4156			259	43.41	86.4156			259	43.41	86.4156			312	380.1	323.177			312	380.1	323.177			312	380.1	323.177			312	380.1	323.177			312	380.1	323.177
	437	824	888.218			437	824	888.218			437	824	888.218			437	824	888.218			437	824	888.218			376	52.8	79.1786			376	52.8	79.1786			376	52.8	79.1786			376	52.8	79.1786			376	52.8	79.1786
	194	118.75	126.939			194	118.75	126.939			194	118.75	126.939			194	118.75	126.939			194	118.75	126.939			71	87.93	73.6737			71	87.93	73.6737			71	87.93	73.6737			71	87.93	73.6737			71	87.93	73.6737
	231	107.9	183.567			231	107.9	183.567			231	107.9	183.567			231	107.9	183.567			231	107.9	183.567			393	63.27	73.2348			393	63.27	73.2348			393	63.27	73.2348			393	63.27	73.2348			393	63.27	73.2348
	158	119.17	85.8766			158	119.17	85.8766			158	119.17	85.8766			158	119.17	85.8766			158	119.17	85.8766			65	105.36	79.3556			65	105.36	79.3556			65	105.36	79.3556			65	105.36	79.3556			65	105.36	79.3556
	249	119.2	127.852			249	119.2	127.852			249	119.2	127.852			249	119.2	127.852			249	119.2	127.852			305	338.4	312.334			305	338.4	312.334			305	338.4	312.334			305	338.4	312.334			305	338.4	312.334
	85	80.83	65.3535			85	80.83	65.3535			85	80.83	65.3535			85	80.83	65.3535			85	80.83	65.3535			64	88.11	79.3556			64	88.11	79.3556			64	88.11	79.3556			64	88.11	79.3556			64	88.11	79.3556
	12	229.2	150.541			12	229.2	150.541			12	229.2	150.541			12	229.2	150.541			12	229.2	150.541			355	463.5	419.24			355	463.5	419.24			355	463.5	419.24			355	463.5	419.24			355	463.5	419.24
	181	149.21	144.68			181	149.21	144.68			181	149.21	144.68			181	149.21	144.68			181	149.21	144.68			36	386.74	372.185			36	386.74	372.185			36	386.74	372.185			36	386.74	372.185			36	386.74	372.185
	198	116.19	124.723			198	116.19	124.723			198	116.19	124.723			198	116.19	124.723			198	116.19	124.723			302	294.3	289.76			302	294.3	289.76			302	294.3	289.76			302	294.3	289.76			302	294.3	289.76
	22	185	272.84			22	185	272.84			22	185	272.84			22	185	272.84			22	185	272.84			153	161.03	92.6788			153	161.03	92.6788			153	161.03	92.6788			153	161.03	92.6788			153	161.03	92.6788
	276	603.5	518.453			276	603.5	518.453			276	603.5	518.453			276	603.5	518.453			276	603.5	518.453			88	80.09	64.3799			88	80.09	64.3799			88	80.09	64.3799			88	80.09	64.3799			88	80.09	64.3799
	246	183.4	250.209			246	183.4	250.209			246	183.4	250.209			246	183.4	250.209			246	183.4	250.209			311	325.4	323.177			311	325.4	323.177			311	325.4	323.177			311	325.4	323.177			311	325.4	323.177
	286	412.57	351.507			286	412.57	351.507			286	412.57	351.507			286	412.57	351.507			286	412.57	351.507			334	426.2	343.786			334	426.2	343.786			334	426.2	343.786			334	426.2	343.786			334	426.2	343.786
	59	379.1	393.612			59	379.1	393.612			59	379.1	393.612			59	379.1	393.612			59	379.1	393.612			62	367.52	393.612			62	367.52	393.612			62	367.52	393.612			62	367.52	393.612			62	367.52	393.612
	179	178.79	168.454			179	178.79	168.454			179	178.79	168.454			179	178.79	168.454			179	178.79	168.454			84	77.78	65.3535			84	77.78	65.3535			84	77.78	65.3535			84	77.78	65.3535			84	77.78	65.3535
	320	356.3	284.361			320	356.3	284.361			320	356.3	284.361			320	356.3	284.361			320	356.3	284.361			369	440	493.836			369	440	493.836			369	440	493.836			369	440	493.836			369	440	493.836
	390	97.51	101.247			390	97.51	101.247			390	97.51	101.247			390	97.51	101.247			390	97.51	101.247			52	353.84	359.182			52	353.84	359.182			52	353.84	359.182			52	353.84	359.182			52	353.84	359.182
	190	164.58	131.868			190	164.58	131.868			190	164.58	131.868			190	164.58	131.868			190	164.58	131.868			190	164.58	131.868			9	257.3	281.607			9	257.3	281.607			9	257.3	281.607			9	257.3	281.607
	368	443.4	493.836			368	443.4	493.836			368	443.4	493.836			368	443.4	493.836			368	443.4	493.836			368	443.4	493.836			277	75.39	87.0452			277	75.39	87.0452			277	75.39	87.0452			277	75.39	87.0452
	46	355.33	366.61			46	355.33	366.61			46	355.33	366.61			46	355.33	366.61			46	355.33	366.61			46	355.33	366.61			405	93	106.44			405	93	106.44			405	93	106.44			405	93	106.44
	370	464.2	493.836			370	464.2	493.836			370	464.2	493.836			370	464.2	493.836			370	464.2	493.836			370	464.2	493.836			217	166.67	174.415			217	166.67	174.415			217	166.67	174.415			217	166.67	174.415
	410	89.49	69.6589			410	89.49	69.6589			410	89.49	69.6589			410	89.49	69.6589			410	89.49	69.6589			410	89.49	69.6589			357	487.9	419.24			357	487.9	419.24			357	487.9	419.24			357	487.9	419.24
	211	191.65	192.524			211	191.65	192.524			211	191.65	192.524			211	191.65	192.524			211	191.65	192.524			211	191.65	192.524			80	78.4	67.5503			80	78.4	67.5503			80	78.4	67.5503			80	78.4	67.5503
	117	81.7	104.851			117	81.7	104.851			117	81.7	104.851			117	81.7	104.851			117	81.7	104.851			117	81.7	104.851			294	310.7	284.526			294	310.7	284.526			294	310.7	284.526			294	310.7	284.526
	100	115.13	159.513			100	115.13	159.513			100	115.13	159.513			100	115.13	159.513			100	115.13	159.513			100	115.13	159.513			10	208.7	151.676			10	208.7	151.676			10	208.7	151.676			10	208.7	151.676
	96	109.65	133.487			96	109.65	133.487			96	109.65	133.487			96	109.65	133.487			96	109.65	133.487			96	109.65	133.487			120	115.52	187.862			120	115.52	187.862			120	115.52	187.862			120	115.52	187.862
	306	331.9	312.334			306	331.9	312.334			306	331.9	312.334			306	331.9	312.334			306	331.9	312.334			306	331.9	312.334			98	104.51	118.271			98	104.51	118.271			98	104.51	118.271			98	104.51	118.271
	372	49.05	71.4934			372	49.05	71.4934			372	49.05	71.4934			372	49.05	71.4934			372	49.05	71.4934			372	49.05	71.4934			178	187.84	154.805			178	187.84	154.805			178	187.84	154.805			178	187.84	154.805
	186	157.04	131.868			186	157.04	131.868			186	157.04	131.868			186	157.04	131.868			186	157.04	131.868			186	157.04	131.868			203	102.64	124.723			203	102.64	124.723			203	102.64	124.723			203	102.64	124.723
	257	603.2	518.453			257	603.2	518.453			257	603.2	518.453			257	603.2	518.453			257	603.2	518.453			257	603.2	518.453			426	350.71	364.186			426	350.71	364.186			426	350.71	364.186			426	350.71	364.186
	214	200.26	192.524			214	200.26	192.524			214	200.26	192.524			214	200.26	192.524			214	200.26	192.524			214	200.26	192.524			407	76.09	93.6444			407	76.09	93.6444			407	76.09	93.6444			407	76.09	93.6444
	340	289.8	334.549			340	289.8	334.549			340	289.8	334.549			340	289.8	334.549			340	289.8	334.549			340	289.8	334.549			358	416.6	419.24			358	416.6	419.24			358	416.6	419.24			358	416.6	419.24
	240	175	127.39			240	175	127.39			240	175	127.39			240	175	127.39			240	175	127.39			240	175	127.39			161	119.6	85.8766			161	119.6	85.8766			161	119.6	85.8766			161	119.6	85.8766
	234	80.4	89.8908			234	80.4	89.8908			234	80.4	89.8908			234	80.4	89.8908			234	80.4	89.8908			234	80.4	89.8908			237	240.7	234.255			237	240.7	234.255			237	240.7	234.255			237	240.7	234.255
	134	94.37	147.624			134	94.37	147.624			134	94.37	147.624			134	94.37	147.624			134	94.37	147.624			134	94.37	147.624			259	43.41	86.4156			259	43.41	86.4156			259	43.41	86.4156			259	43.41	86.4156
	199	78.974	124.723			199	78.974	124.723			199	78.974	124.723			199	78.974	124.723			199	78.974	124.723			199	78.974	124.723			437	824	888.218			437	824	888.218			437	824	888.218			437	824	888.218
	352	360.3	380.991			352	360.3	380.991			352	360.3	380.991			352	360.3	380.991			352	360.3	380.991			352	360.3	380.991			194	118.75	126.939			194	118.75	126.939			194	118.75	126.939			194	118.75	126.939
	140	119.51	144.311			140	119.51	144.311			140	119.51	144.311			140	119.51	144.311			140	119.51	144.311			140	119.51	144.311			231	107.9	183.567			231	107.9	183.567			231	107.9	183.567			231	107.9	183.567
	247	189.4	242.78			247	189.4	242.78			247	189.4	242.78			247	189.4	242.78			247	189.4	242.78			247	189.4	242.78			158	119.17	85.8766			158	119.17	85.8766			158	119.17	85.8766			158	119.17	85.8766
	353	408.5	380.991			353	408.5	380.991			353	408.5	380.991			353	408.5	380.991			353	408.5	380.991			353	408.5	380.991			249	119.2	127.852			249	119.2	127.852			249	119.2	127.852			249	119.2	127.852
	156	153.1	92.6788			156	153.1	92.6788			156	153.1	92.6788			156	153.1	92.6788			156	153.1	92.6788			156	153.1	92.6788			85	80.83	65.3535			85	80.83	65.3535			85	80.83	65.3535			85	80.83	65.3535
	381	77.89	87.1696			381	77.89	87.1696			381	77.89	87.1696			381	77.89	87.1696			381	77.89	87.1696			381	77.89	87.1696			12	229.2	150.541			12	229.2	150.541			12	229.2	150.541			12	229.2	150.541
	298	271.8	289.76			298	271.8	289.76			298	271.8	289.76			298	271.8	289.76			298	271.8	289.76			298	271.8	289.76			181	149.21	144.68			181	149.21	144.68			181	149.21	144.68			181	149.21	144.68
	51	319.61	359.182			51	319.61	359.182			51	319.61	359.182			51	319.61	359.182			51	319.61	359.182			51	319.61	359.182			198	116.19	124.723			198	116.19	124.723			198	116.19	124.723			198	116.19	124.723
	39	499.9	434.48			39	499.9	434.48			39	499.9	434.48			39	499.9	434.48			39	499.9	434.48			39	499.9	434.48			22	185	272.84			22	185	272.84			22	185	272.84			22	185	272.84
	139	101.4	144.311			139	101.4	144.311			139	101.4	144.311			139	101.4	144.311			139	101.4	144.311			139	101.4	144.311			276	603.5	518.453			276	603.5	518.453			276	603.5	518.453			276	603.5	518.453
	166	100.35	82.3187			166	100.35	82.3187			166	100.35	82.3187			166	100.35	82.3187			166	100.35	82.3187			166	100.35	82.3187			246	183.4	250.209			246	183.4	250.209			246	183.4	250.209			246	183.4	250.209
	293	311.4	284.526			293	311.4	284.526			293	311.4	284.526			293	311.4	284.526			293	311.4	284.526			293	311.4	284.526			286	412.57	351.507			286	412.57	351.507			286	412.57	351.507			286	412.57	351.507
	313	333.5	323.177			313	333.5	323.177			313	333.5	323.177			313	333.5	323.177			313	333.5	323.177			313	333.5	323.177			59	379.1	393.612			59	379.1	393.612			59	379.1	393.612			59	379.1	393.612
	268	202.7	281.464			268	202.7	281.464			268	202.7	281.464			268	202.7	281.464			268	202.7	281.464			268	202.7	281.464			179	178.79	168.454			179	178.79	168.454			179	178.79	168.454			179	178.79	168.454
	210	169.41	192.524			210	169.41	192.524			210	169.41	192.524			210	169.41	192.524			210	169.41	192.524			210	169.41	192.524			320	356.3	284.361			320	356.3	284.361			320	356.3	284.361			320	356.3	284.361
	124	140.35	187.862			124	140.35	187.862			124	140.35	187.862			124	140.35	187.862			124	140.35	187.862			124	140.35	187.862			390	97.51	101.247			390	97.51	101.247			390	97.51	101.247			390	97.51	101.247
	228	144.87	165.854			228	144.87	165.854			228	144.87	165.854			228	144.87	165.854			228	144.87	165.854			228	144.87	165.854			228	144.87	165.854			190	164.58	131.868			190	164.58	131.868			190	164.58	131.868
	6	135.9	141.448			6	135.9	141.448			6	135.9	141.448			6	135.9	141.448			6	135.9	141.448			6	135.9	141.448			6	135.9	141.448			368	443.4	493.836			368	443.4	493.836			368	443.4	493.836
	38	433.1	372.185			38	433.1	372.185			38	433.1	372.185			38	433.1	372.185			38	433.1	372.185			38	433.1	372.185			38	433.1	372.185			46	355.33	366.61			46	355.33	366.61			46	355.33	366.61
	307	325.5	312.334			307	325.5	312.334			307	325.5	312.334			307	325.5	312.334			307	325.5	312.334			307	325.5	312.334			307	325.5	312.334			370	464.2	493.836			370	464.2	493.836			370	464.2	493.836
	234	80.4	89.8908			234	80.4	89.8908			234	80.4	89.8908			234	80.4	89.8908			234	80.4	89.8908			234	80.4	89.8908			234	80.4	89.8908			410	89.49	69.6589			410	89.49	69.6589			410	89.49	69.6589
	197	123.56	126.939			197	123.56	126.939			197	123.56	126.939			197	123.56	126.939			197	123.56	126.939			197	123.56	126.939			197	123.56	126.939			211	191.65	192.524			211	191.65	192.524			211	191.65	192.524
	341	320.7	334.549			341	320.7	334.549			341	320.7	334.549			341	320.7	334.549			341	320.7	334.549			341	320.7	334.549			341	320.7	334.549			117	81.7	104.851			117	81.7	104.851			117	81.7	104.851
	423	355.67	367.764			423	355.67	367.764			423	355.67	367.764			423	355.67	367.764			423	355.67	367.764			423	355.67	367.764			423	355.67	367.764			100	115.13	159.513			100	115.13	159.513			100	115.13	159.513
	288	415.98	347.658			288	415.98	347.658			288	415.98	347.658			288	415.98	347.658			288	415.98	347.658			288	415.98	347.658			288	415.98	347.658			96	109.65	133.487			96	109.65	133.487			96	109.65	133.487
	34	487.26	580.5			34	487.26	580.5			34	487.26	580.5			34	487.26	580.5			34	487.26	580.5			34	487.26	580.5			34	487.26	580.5			306	331.9	312.334			306	331.9	312.334			306	331.9	312.334
	92	102.96	133.487			92	102.96	133.487			92	102.96	133.487			92	102.96	133.487			92	102.96	133.487			92	102.96	133.487			92	102.96	133.487			372	49.05	71.4934			372	49.05	71.4934			372	49.05	71.4934
	207	180.16	213.781			207	180.16	213.781			207	180.16	213.781			207	180.16	213.781			207	180.16	213.781			207	180.16	213.781			207	180.16	213.781			186	157.04	131.868			186	157.04	131.868			186	157.04	131.868
	146	158.84	95.8454			146	158.84	95.8454			146	158.84	95.8454			146	158.84	95.8454			146	158.84	95.8454			146	158.84	95.8454			146	158.84	95.8454			257	603.2	518.453			257	603.2	518.453			257	603.2	518.453
	378	74.81	79.3154			378	74.81	79.3154			378	74.81	79.3154			378	74.81	79.3154			378	74.81	79.3154			378	74.81	79.3154			378	74.81	79.3154			214	200.26	192.524			214	200.26	192.524			214	200.26	192.524
	420	369.41	407.014			420	369.41	407.014			420	369.41	407.014			420	369.41	407.014			420	369.41	407.014			420	369.41	407.014			420	369.41	407.014			340	289.8	334.549			340	289.8	334.549			340	289.8	334.549
	428	394.93	369.259			428	394.93	369.259			428	394.93	369.259			428	394.93	369.259			428	394.93	369.259			428	394.93	369.259			428	394.93	369.259			240	175	127.39			240	175	127.39			240	175	127.39
	14	266.7	280.293			14	266.7	280.293			14	266.7	280.293			14	266.7	280.293			14	266.7	280.293			14	266.7	280.293			14	266.7	280.293			234	80.4	89.8908			234	80.4	89.8908			234	80.4	89.8908
	344	334.7	376.972			344	334.7	376.972			344	334.7	376.972			344	334.7	376.972			344	334.7	376.972			344	334.7	376.972			344	334.7	376.972			134	94.37	147.624			134	94.37	147.624			134	94.37	147.624
	263	37.19	66.5131			263	37.19	66.5131			263	37.19	66.5131			263	37.19	66.5131			263	37.19	66.5131			263	37.19	66.5131			263	37.19	66.5131			199	78.974	124.723			199	78.974	124.723			199	78.974	124.723
	347	357.1	376.972			347	357.1	376.972			347	357.1	376.972			347	357.1	376.972			347	357.1	376.972			347	357.1	376.972			347	357.1	376.972			352	360.3	380.991			352	360.3	380.991			352	360.3	380.991
	374	53.92	71.6302			374	53.92	71.6302			374	53.92	71.6302			374	53.92	71.6302			374	53.92	71.6302			374	53.92	71.6302			374	53.92	71.6302			140	119.51	144.311			140	119.51	144.311			140	119.51	144.311
	364	454.3	527.433			364	454.3	527.433			364	454.3	527.433			364	454.3	527.433			364	454.3	527.433			364	454.3	527.433			364	454.3	527.433			247	189.4	242.78			247	189.4	242.78			247	189.4	242.78
	266	251.99	170.993			266	251.99	170.993			266	251.99	170.993			266	251.99	170.993			266	251.99	170.993			266	251.99	170.993			266	251.99	170.993			353	408.5	380.991			353	408.5	380.991			353	408.5	380.991
	163	97.47	82.3187			163	97.47	82.3187			163	97.47	82.3187			163	97.47	82.3187			163	97.47	82.3187			163	97.47	82.3187			163	97.47	82.3187			156	153.1	92.6788			156	153.1	92.6788			156	153.1	92.6788
	170	94.81	80.5896			170	94.81	80.5896			170	94.81	80.5896			170	94.81	80.5896			170	94.81	80.5896			170	94.81	80.5896			170	94.81	80.5896			381	77.89	87.1696			381	77.89	87.1696			381	77.89	87.1696
	316	372.1	272.462			316	372.1	272.462			316	372.1	272.462			316	372.1	272.462			316	372.1	272.462			316	372.1	272.462			316	372.1	272.462			298	271.8	289.76			298	271.8	289.76			298	271.8	289.76
	391	50.9	73.098			391	50.9	73.098			391	50.9	73.098			391	50.9	73.098			391	50.9	73.098			391	50.9	73.098			391	50.9	73.098			51	319.61	359.182			51	319.61	359.182			51	319.61	359.182
	425	385.05	347.952			425	385.05	347.952			425	385.05	347.952			425	385.05	347.952			425	385.05	347.952			425	385.05	347.952			425	385.05	347.952			39	499.9	434.48			39	499.9	434.48			39	499.9	434.48
	251	272.3	276.479			251	272.3	276.479			251	272.3	276.479			251	272.3	276.479			251	272.3	276.479			251	272.3	276.479			251	272.3	276.479			139	101.4	144.311			139	101.4	144.311			139	101.4	144.311
	37	385.31	372.185			37	385.31	372.185			37	385.31	372.185			37	385.31	372.185			37	385.31	372.185			37	385.31	372.185			37	385.31	372.185			166	100.35	82.3187			166	100.35	82.3187			166	100.35	82.3187
	206	189.57	213.781			206	189.57	213.781			206	189.57	213.781			206	189.57	213.781			206	189.57	213.781			206	189.57	213.781			206	189.57	213.781			293	311.4	284.526			293	311.4	284.526			293	311.4	284.526
	55	430.12	402.786			55	430.12	402.786			55	430.12	402.786			55	430.12	402.786			55	430.12	402.786			55	430.12	402.786			55	430.12	402.786			313	333.5	323.177			313	333.5	323.177			313	333.5	323.177
	75	85.14	73.6737			75	85.14	73.6737			75	85.14	73.6737			75	85.14	73.6737			75	85.14	73.6737			75	85.14	73.6737			75	85.14	73.6737			268	202.7	281.464			268	202.7	281.464			268	202.7	281.464
	308	341.5	312.334			308	341.5	312.334			308	341.5	312.334			308	341.5	312.334			308	341.5	312.334			308	341.5	312.334			308	341.5	312.334			210	169.41	192.524			210	169.41	192.524			210	169.41	192.524
	160	110.09	85.8766			160	110.09	85.8766			160	110.09	85.8766			160	110.09	85.8766			160	110.09	85.8766			160	110.09	85.8766			160	110.09	85.8766			124	140.35	187.862			124	140.35	187.862			124	140.35	187.862
	109	97.22	106.063			109	97.22	106.063			109	97.22	106.063			109	97.22	106.063			109	97.22	106.063			109	97.22	106.063			109	97.22	106.063			109	97.22	106.063			228	144.87	165.854			228	144.87	165.854
	215	172.44	174.415			215	172.44	174.415			215	172.44	174.415			215	172.44	174.415			215	172.44	174.415			215	172.44	174.415			215	172.44	174.415			215	172.44	174.415			6	135.9	141.448			6	135.9	141.448
	356	503.3	419.24			356	503.3	419.24			356	503.3	419.24			356	503.3	419.24			356	503.3	419.24			356	503.3	419.24			356	503.3	419.24			356	503.3	419.24			38	433.1	372.185			38	433.1	372.185
	274	136.1	187.43			274	136.1	187.43			274	136.1	187.43			274	136.1	187.43			274	136.1	187.43			274	136.1	187.43			274	136.1	187.43			274	136.1	187.43			307	325.5	312.334			307	325.5	312.334
	258	721.9	758.287			258	721.9	758.287			258	721.9	758.287			258	721.9	758.287			258	721.9	758.287			258	721.9	758.287			258	721.9	758.287			258	721.9	758.287			234	80.4	89.8908			234	80.4	89.8908
	133	121.26	147.624			133	121.26	147.624			133	121.26	147.624			133	121.26	147.624			133	121.26	147.624			133	121.26	147.624			133	121.26	147.624			133	121.26	147.624			197	123.56	126.939			197	123.56	126.939
	413	98.55	97.7669			413	98.55	97.7669			413	98.55	97.7669			413	98.55	97.7669			413	98.55	97.7669			413	98.55	97.7669			413	98.55	97.7669			413	98.55	97.7669			341	320.7	334.549			341	320.7	334.549
	321	371.4	284.361			321	371.4	284.361			321	371.4	284.361			321	371.4	284.361			321	371.4	284.361			321	371.4	284.361			321	371.4	284.361			321	371.4	284.361			423	355.67	367.764			423	355.67	367.764
	361	442.3	527.433			361	442.3	527.433			361	442.3	527.433			361	442.3	527.433			361	442.3	527.433			361	442.3	527.433			361	442.3	527.433			361	442.3	527.433			288	415.98	347.658			288	415.98	347.658
	297	256.2	284.526			297	256.2	284.526			297	256.2	284.526			297	256.2	284.526			297	256.2	284.526			297	256.2	284.526			297	256.2	284.526			297	256.2	284.526			34	487.26	580.5			34	487.26	580.5
	373	49.13	71.5058			373	49.13	71.5058			373	49.13	71.5058			373	49.13	71.5058			373	49.13	71.5058			373	49.13	71.5058			373	49.13	71.5058			373	49.13	71.5058			92	102.96	133.487			92	102.96	133.487
	191	140.28	131.868			191	140.28	131.868			191	140.28	131.868			191	140.28	131.868			191	140.28	131.868			191	140.28	131.868			191	140.28	131.868			191	140.28	131.868			207	180.16	213.781			207	180.16	213.781
	380	69.25	87.0328			380	69.25	87.0328			380	69.25	87.0328			380	69.25	87.0328			380	69.25	87.0328			380	69.25	87.0328			380	69.25	87.0328			380	69.25	87.0328			146	158.84	95.8454			146	158.84	95.8454
	317	367	272.462			317	367	272.462			317	367	272.462			317	367	272.462			317	367	272.462			317	367	272.462			317	367	272.462			317	367	272.462			378	74.81	79.3154			378	74.81	79.3154
	129	119.66	159.513			129	119.66	159.513			129	119.66	159.513			129	119.66	159.513			129	119.66	159.513			129	119.66	159.513			129	119.66	159.513			129	119.66	159.513			420	369.41	407.014			420	369.41	407.014
	100	115.13	118.271			100	115.13	118.271			100	115.13	118.271			100	115.13	118.271			100	115.13	118.271			100	115.13	118.271			100	115.13	118.271			100	115.13	118.271			428	394.93	369.259			428	394.93	369.259
	107	74.28	108.884			107	74.28	108.884			107	74.28	108.884			107	74.28	108.884			107	74.28	108.884			107	74.28	108.884			107	74.28	108.884			107	74.28	108.884			14	266.7	280.293			14	266.7	280.293
	200	115.68	124.723			200	115.68	124.723			200	115.68	124.723			200	115.68	124.723			200	115.68	124.723			200	115.68	124.723			200	115.68	124.723			200	115.68	124.723			344	334.7	376.972			344	334.7	376.972
	94	113.03	133.487			94	113.03	133.487			94	113.03	133.487			94	113.03	133.487			94	113.03	133.487			94	113.03	133.487			94	113.03	133.487			94	113.03	133.487			263	37.19	66.5131			263	37.19	66.5131
	319	390.7	292.288			319	390.7	292.288			319	390.7	292.288			319	390.7	292.288			319	390.7	292.288			319	390.7	292.288			319	390.7	292.288			319	390.7	292.288			347	357.1	376.972			347	357.1	376.972
	416	363.65	395.853			416	363.65	395.853			416	363.65	395.853			416	363.65	395.853			416	363.65	395.853			416	363.65	395.853			416	363.65	395.853			416	363.65	395.853			374	53.92	71.6302			374	53.92	71.6302
	102	88.43	118.271			102	88.43	118.271			102	88.43	118.271			102	88.43	118.271			102	88.43	118.271			102	88.43	118.271			102	88.43	118.271			102	88.43	118.271			364	454.3	527.433			364	454.3	527.433
	430	647	649.026			430	647	649.026			430	647	649.026			430	647	649.026			430	647	649.026			430	647	649.026			430	647	649.026			430	647	649.026			266	251.99	170.993			266	251.99	170.993
	408	89.33	75.1199			408	89.33	75.1199			408	89.33	75.1199			408	89.33	75.1199			408	89.33	75.1199			408	89.33	75.1199			408	89.33	75.1199			408	89.33	75.1199			163	97.47	82.3187			163	97.47	82.3187
	250	273.8	301.017			250	273.8	301.017			250	273.8	301.017			250	273.8	301.017			250	273.8	301.017			250	273.8	301.017			250	273.8	301.017			250	273.8	301.017			170	94.81	80.5896			170	94.81	80.5896
	318	362.1	272.462			318	362.1	272.462			318	362.1	272.462			318	362.1	272.462			318	362.1	272.462			318	362.1	272.462			318	362.1	272.462			318	362.1	272.462			316	372.1	272.462			316	372.1	272.462
	239	310.4	292.234			239	310.4	292.234			239	310.4	292.234			239	310.4	292.234			239	310.4	292.234			239	310.4	292.234			239	310.4	292.234			239	310.4	292.234			391	50.9	73.098			391	50.9	73.098
	8	240	156.872			8	240	156.872			8	240	156.872			8	240	156.872			8	240	156.872			8	240	156.872			8	240	156.872			8	240	156.872			425	385.05	347.952			425	385.05	347.952
	309	329.5	323.177			309	329.5	323.177			309	329.5	323.177			309	329.5	323.177			309	329.5	323.177			309	329.5	323.177			309	329.5	323.177			309	329.5	323.177			251	272.3	276.479			251	272.3	276.479
	403	63.86	85.2923			403	63.86	85.2923			403	63.86	85.2923			403	63.86	85.2923			403	63.86	85.2923			403	63.86	85.2923			403	63.86	85.2923			403	63.86	85.2923			37	385.31	372.185			37	385.31	372.185
	243	135.3	127.586			243	135.3	127.586			243	135.3	127.586			243	135.3	127.586			243	135.3	127.586			243	135.3	127.586			243	135.3	127.586			243	135.3	127.586			206	189.57	213.781			206	189.57	213.781
	422	341.8	410.485			422	341.8	410.485			422	341.8	410.485			422	341.8	410.485			422	341.8	410.485			422	341.8	410.485			422	341.8	410.485			422	341.8	410.485			55	430.12	402.786			55	430.12	402.786
	227	130.52	165.854			227	130.52	165.854			227	130.52	165.854			227	130.52	165.854			227	130.52	165.854			227	130.52	165.854			227	130.52	165.854			227	130.52	165.854			75	85.14	73.6737			75	85.14	73.6737
	387	54.28	74.7026			387	54.28	74.7026			387	54.28	74.7026			387	54.28	74.7026			387	54.28	74.7026			387	54.28	74.7026			387	54.28	74.7026			387	54.28	74.7026			308	341.5	312.334			308	341.5	312.334
	136	102.16	144.311			136	102.16	144.311			136	102.16	144.311			136	102.16	144.311			136	102.16	144.311			136	102.16	144.311			136	102.16	144.311			136	102.16	144.311			160	110.09	85.8766			160	110.09	85.8766
	176	187.74	154.805			176	187.74	154.805			176	187.74	154.805			176	187.74	154.805			176	187.74	154.805			176	187.74	154.805			176	187.74	154.805			176	187.74	154.805			176	187.74	154.805			109	97.22	106.063
	77	99.21	67.5503			77	99.21	67.5503			77	99.21	67.5503			77	99.21	67.5503			77	99.21	67.5503			77	99.21	67.5503			77	99.21	67.5503			77	99.21	67.5503			77	99.21	67.5503			215	172.44	174.415
	269	150.8	115.724			269	150.8	115.724			269	150.8	115.724			269	150.8	115.724			269	150.8	115.724			269	150.8	115.724			269	150.8	115.724			269	150.8	115.724			269	150.8	115.724			356	503.3	419.24
	47	398.84	366.61			47	398.84	366.61			47	398.84	366.61			47	398.84	366.61			47	398.84	366.61			47	398.84	366.61			47	398.84	366.61			47	398.84	366.61			47	398.84	366.61			274	136.1	187.43
	81	70.11	67.5503			81	70.11	67.5503			81	70.11	67.5503			81	70.11	67.5503			81	70.11	67.5503			81	70.11	67.5503			81	70.11	67.5503			81	70.11	67.5503			81	70.11	67.5503			258	721.9	758.287
	204	204.75	213.781			204	204.75	213.781			204	204.75	213.781			204	204.75	213.781			204	204.75	213.781			204	204.75	213.781			204	204.75	213.781			204	204.75	213.781			204	204.75	213.781			133	121.26	147.624
	241	150.9	115.724			241	150.9	115.724			241	150.9	115.724			241	150.9	115.724			241	150.9	115.724			241	150.9	115.724			241	150.9	115.724			241	150.9	115.724			241	150.9	115.724			413	98.55	97.7669
	401	95.73	84.4892			401	95.73	84.4892			401	95.73	84.4892			401	95.73	84.4892			401	95.73	84.4892			401	95.73	84.4892			401	95.73	84.4892			401	95.73	84.4892			401	95.73	84.4892			321	371.4	284.361
	112	77.96	106.063			112	77.96	106.063			112	77.96	106.063			112	77.96	106.063			112	77.96	106.063			112	77.96	106.063			112	77.96	106.063			112	77.96	106.063			112	77.96	106.063			361	442.3	527.433
	185	152.95	144.68			185	152.95	144.68			185	152.95	144.68			185	152.95	144.68			185	152.95	144.68			185	152.95	144.68			185	152.95	144.68			185	152.95	144.68			185	152.95	144.68			297	256.2	284.526
	325	346.2	315.978			325	346.2	315.978			325	346.2	315.978			325	346.2	315.978			325	346.2	315.978			325	346.2	315.978			325	346.2	315.978			325	346.2	315.978			325	346.2	315.978			373	49.13	71.5058
	299	306.7	289.76			299	306.7	289.76			299	306.7	289.76			299	306.7	289.76			299	306.7	289.76			299	306.7	289.76			299	306.7	289.76			299	306.7	289.76			299	306.7	289.76			191	140.28	131.868
	27	383.94	438.742			27	383.94	438.742			27	383.94	438.742			27	383.94	438.742			27	383.94	438.742			27	383.94	438.742			27	383.94	438.742			27	383.94	438.742			27	383.94	438.742			380	69.25	87.0328
	414	311.28	392.062			414	311.28	392.062			414	311.28	392.062			414	311.28	392.062			414	311.28	392.062			414	311.28	392.062			414	311.28	392.062			414	311.28	392.062			414	311.28	392.062			317	367	272.462
	337	344.9	334.549			337	344.9	334.549			337	344.9	334.549			337	344.9	334.549			337	344.9	334.549			337	344.9	334.549			337	344.9	334.549			337	344.9	334.549			337	344.9	334.549			129	119.66	159.513
	412	94.31	82.3477			412	94.31	82.3477			412	94.31	82.3477			412	94.31	82.3477			412	94.31	82.3477			412	94.31	82.3477			412	94.31	82.3477			412	94.31	82.3477			412	94.31	82.3477			100	115.13	118.271
	195	130.41	126.939			195	130.41	126.939			195	130.41	126.939			195	130.41	126.939			195	130.41	126.939			195	130.41	126.939			195	130.41	126.939			195	130.41	126.939			195	130.41	126.939			107	74.28	108.884
	24	364.05	373.274			24	364.05	373.274			24	364.05	373.274			24	364.05	373.274			24	364.05	373.274			24	364.05	373.274			24	364.05	373.274			24	364.05	373.274			24	364.05	373.274			200	115.68	124.723
	35	398.11	372.185			35	398.11	372.185			35	398.11	372.185			35	398.11	372.185			35	398.11	372.185			35	398.11	372.185			35	398.11	372.185			35	398.11	372.185			35	398.11	372.185			94	113.03	133.487
	16	229.6	153.216			16	229.6	153.216			16	229.6	153.216			16	229.6	153.216			16	229.6	153.216			16	229.6	153.216			16	229.6	153.216			16	229.6	153.216			16	229.6	153.216			319	390.7	292.288
	104	119.12	108.884			104	119.12	108.884			104	119.12	108.884			104	119.12	108.884			104	119.12	108.884			104	119.12	108.884			104	119.12	108.884			104	119.12	108.884			104	119.12	108.884			416	363.65	395.853
	333	386.9	294.144			333	386.9	294.144			333	386.9	294.144			333	386.9	294.144			333	386.9	294.144			333	386.9	294.144			333	386.9	294.144			333	386.9	294.144			333	386.9	294.144			102	88.43	118.271
	116	78.6	104.851			116	78.6	104.851			116	78.6	104.851			116	78.6	104.851			116	78.6	104.851			116	78.6	104.851			116	78.6	104.851			116	78.6	104.851			116	78.6	104.851			430	647	649.026
	127	142.69	159.513			127	142.69	159.513			127	142.69	159.513			127	142.69	159.513			127	142.69	159.513			127	142.69	159.513			127	142.69	159.513			127	142.69	159.513			127	142.69	159.513			408	89.33	75.1199
	188	151.42	131.868			188	151.42	131.868			188	151.42	131.868			188	151.42	131.868			188	151.42	131.868			188	151.42	131.868			188	151.42	131.868			188	151.42	131.868			188	151.42	131.868			250	273.8	301.017
	417	378.65	402.956			417	378.65	402.956			417	378.65	402.956			417	378.65	402.956			417	378.65	402.956			417	378.65	402.956			417	378.65	402.956			417	378.65	402.956			417	378.65	402.956			318	362.1	272.462
	216	164.19	174.415			216	164.19	174.415			216	164.19	174.415			216	164.19	174.415			216	164.19	174.415			216	164.19	174.415			216	164.19	174.415			216	164.19	174.415			216	164.19	174.415			239	310.4	292.234
	301	315.1	289.76			301	315.1	289.76			301	315.1	289.76			301	315.1	289.76			301	315.1	289.76			301	315.1	289.76			301	315.1	289.76			301	315.1	289.76			301	315.1	289.76			8	240	156.872
	232	112.1	180.87			232	112.1	180.87			232	112.1	180.87			232	112.1	180.87			232	112.1	180.87			232	112.1	180.87			232	112.1	180.87			232	112.1	180.87			232	112.1	180.87			309	329.5	323.177
	279	106.93	120.145			279	106.93	120.145			279	106.93	120.145			279	106.93	120.145			279	106.93	120.145			279	106.93	120.145			279	106.93	120.145			279	106.93	120.145			279	106.93	120.145			403	63.86	85.2923
	113	83.14	106.063			113	83.14	106.063			113	83.14	106.063			113	83.14	106.063			113	83.14	106.063			113	83.14	106.063			113	83.14	106.063			113	83.14	106.063			113	83.14	106.063			243	135.3	127.586
	289	263.77	296.234			289	263.77	296.234			289	263.77	296.234			289	263.77	296.234			289	263.77	296.234			289	263.77	296.234			289	263.77	296.234			289	263.77	296.234			289	263.77	296.234			422	341.8	410.485
	349	388.1	380.991			349	388.1	380.991			349	388.1	380.991			349	388.1	380.991			349	388.1	380.991			349	388.1	380.991			349	388.1	380.991			349	388.1	380.991			349	388.1	380.991			227	130.52	165.854
	261	41.28	66.627			261	41.28	66.627			261	41.28	66.627			261	41.28	66.627			261	41.28	66.627			261	41.28	66.627			261	41.28	66.627			261	41.28	66.627			261	41.28	66.627			387	54.28	74.7026
																																														136	102.16	144.311
[truncated: 3 more columns]
